# Supplementary material for: Integrative analysis reveals the functional implications and clinical relevance of pyroptosis in low-grade glioma
Source: Sci Rep. 2022 Mar 16;12:4527. doi: 10.1038/s41598-022-08619-w (PMC8925295; doi:10.1038/s41598-022-08619-w)
Supplement: Supplementary file 2 — Supplementary Information 2. [file 41598_2022_8619_MOESM2_ESM.xlsx]

## Sheet: Table S1
TableS1 The lists of included pyroptosis genes in the study
Gene Symbol	Entrez Gene ID	Description
AIM2	9447	Absent In Melanoma 2
CASP1	834	Caspase 1
CASP3	836	Caspase 3
CASP4	837	Caspase 4
CASP5	838	Caspase 5
CASP6	839	Caspase 6
CASP8	841	Caspase 8
CASP9	842	Caspase 9
ELANE	1991	Elastase, Neutrophil Expressed
GPX4	2879	Glutathione Peroxidase 4
GSDMA	284110	Gasdermin A
GSDMB	55876	Gasdermin B
GSDMC	56169	Gasdermin C
GSDMD	79792	Gasdermin D
IL18	3606	Interleukin 18
IL1B	3553	Interleukin 1B
IL6	3569	Interleukin 6
NLRC4	58484	Nucleotide-Binding Oligomerization Domain, Leucine Rich Repeat And CARD Domain Containing 4
NLRP1	22861	Nucleotide-Binding Oligomerization Domain, Leucine Rich Repeat And Pyrin Domain Containing 1
NLRP2	55655	Nucleotide-Binding Oligomerization Domain, Leucine Rich Repeat And Pyrin Domain Containing 2
NLRP3	114548	Nucleotide-Binding Oligomerization Domain, Leucine Rich Repeat And Pyrin Domain Containing 3
NLRP6	171389	Nucleotide-Binding Oligomerization Domain, Leucine Rich Repeat And Pyrin Domain Containing 6
NOD1	10392	Nucleotide Binding Oligomerization Domain Containing 1
NOD2	64127	Nucleotide Binding Oligomerization Domain Containing 2
PLCG1	5335	Phospholipase C Gamma 1
PRKACA	5566	Protein Kinase CAMP-Activated Catalytic Subunit Alpha
PYCARD	29108	PYD And CARD Domain Containing
SCAF11	9169	SR-Related CTD Associated Factor 11
TIRAP	114609	TIR Domain Containing Adaptor Protein
TNF	7124	Tumor Necrosis Factor

## Sheet: Table S2
Table S2 Subclasses using consensus clustering methods in CGGA dataset
Sample	Cluster
CGGA_1002	Cluster 1
CGGA_1003	Cluster 2
CGGA_1004	Cluster 1
CGGA_1005	Cluster 2
CGGA_1006	Cluster 1
CGGA_1010	Cluster 2
CGGA_1012	Cluster 1
CGGA_1013	Cluster 1
CGGA_1014	Cluster 1
CGGA_1018	Cluster 2
CGGA_1020	Cluster 1
CGGA_1022	Cluster 1
CGGA_1027	Cluster 2
CGGA_103	Cluster 2
CGGA_1030	Cluster 2
CGGA_1031	Cluster 2
CGGA_1032	Cluster 2
CGGA_1033	Cluster 2
CGGA_1034	Cluster 1
CGGA_1037	Cluster 1
CGGA_1046	Cluster 2
CGGA_1048	Cluster 1
CGGA_1050	Cluster 2
CGGA_1051	Cluster 2
CGGA_1052	Cluster 2
CGGA_1055	Cluster 1
CGGA_1057	Cluster 1
CGGA_1058	Cluster 1
CGGA_1059	Cluster 1
CGGA_106	Cluster 1
CGGA_1061	Cluster 2
CGGA_1063	Cluster 2
CGGA_1065	Cluster 2
CGGA_1066	Cluster 1
CGGA_1069	Cluster 1
CGGA_107	Cluster 1
CGGA_1071	Cluster 1
CGGA_1079	Cluster 1
CGGA_108	Cluster 1
CGGA_1081	Cluster 1
CGGA_1082	Cluster 1
CGGA_1087	Cluster 2
CGGA_1094	Cluster 1
CGGA_1095	Cluster 1
CGGA_1097	Cluster 1
CGGA_1100	Cluster 2
CGGA_1101	Cluster 2
CGGA_1108	Cluster 1
CGGA_1111	Cluster 1
CGGA_1113	Cluster 2
CGGA_1118	Cluster 1
CGGA_112	Cluster 2
CGGA_1120	Cluster 2
CGGA_1121	Cluster 1
CGGA_1126	Cluster 1
CGGA_1127	Cluster 1
CGGA_1131	Cluster 2
CGGA_1132	Cluster 2
CGGA_1137	Cluster 2
CGGA_1140	Cluster 2
CGGA_1141	Cluster 1
CGGA_1144	Cluster 2
CGGA_1145	Cluster 1
CGGA_1146	Cluster 1
CGGA_1147	Cluster 2
CGGA_1148	Cluster 1
CGGA_1152	Cluster 1
CGGA_1154	Cluster 1
CGGA_1155	Cluster 1
CGGA_1156	Cluster 1
CGGA_1157	Cluster 1
CGGA_1158	Cluster 2
CGGA_1159	Cluster 1
CGGA_1160	Cluster 1
CGGA_1161	Cluster 1
CGGA_1162	Cluster 1
CGGA_1169	Cluster 1
CGGA_1178	Cluster 2
CGGA_1181	Cluster 1
CGGA_1183	Cluster 1
CGGA_1184	Cluster 1
CGGA_1185	Cluster 1
CGGA_1189	Cluster 2
CGGA_1190	Cluster 2
CGGA_1191	Cluster 2
CGGA_1192	Cluster 1
CGGA_1195	Cluster 1
CGGA_1198	Cluster 2
CGGA_1204	Cluster 2
CGGA_1205	Cluster 2
CGGA_1207	Cluster 2
CGGA_1211	Cluster 1
CGGA_1212	Cluster 2
CGGA_1215	Cluster 1
CGGA_1223	Cluster 1
CGGA_1226	Cluster 1
CGGA_1228	Cluster 1
CGGA_1231	Cluster 1
CGGA_1232	Cluster 1
CGGA_1235	Cluster 1
CGGA_1238	Cluster 1
CGGA_1239	Cluster 1
CGGA_1246	Cluster 2
CGGA_1263	Cluster 1
CGGA_1264	Cluster 1
CGGA_1269	Cluster 2
CGGA_1273	Cluster 2
CGGA_1280	Cluster 1
CGGA_1281	Cluster 2
CGGA_1284	Cluster 1
CGGA_1286	Cluster 1
CGGA_1291	Cluster 1
CGGA_1292	Cluster 2
CGGA_1295	Cluster 1
CGGA_1300	Cluster 1
CGGA_1303	Cluster 2
CGGA_1305	Cluster 1
CGGA_1307	Cluster 1
CGGA_1309	Cluster 2
CGGA_1311	Cluster 2
CGGA_1317	Cluster 2
CGGA_1318	Cluster 1
CGGA_1319	Cluster 1
CGGA_1321	Cluster 1
CGGA_1322	Cluster 2
CGGA_1329	Cluster 2
CGGA_1330	Cluster 1
CGGA_1334	Cluster 1
CGGA_1335	Cluster 1
CGGA_1339	Cluster 2
CGGA_1340	Cluster 2
CGGA_1345	Cluster 1
CGGA_135	Cluster 1
CGGA_1350	Cluster 2
CGGA_1356	Cluster 2
CGGA_1359	Cluster 1
CGGA_1361	Cluster 2
CGGA_1362	Cluster 1
CGGA_1368	Cluster 2
CGGA_1369	Cluster 1
CGGA_1374	Cluster 1
CGGA_1377	Cluster 1
CGGA_1383	Cluster 2
CGGA_1386	Cluster 1
CGGA_1388	Cluster 1
CGGA_1389	Cluster 2
CGGA_1390	Cluster 1
CGGA_1398	Cluster 1
CGGA_1400	Cluster 2
CGGA_1401	Cluster 1
CGGA_1404	Cluster 1
CGGA_1406	Cluster 1
CGGA_1407	Cluster 1
CGGA_1408	Cluster 1
CGGA_1411	Cluster 1
CGGA_1413	Cluster 2
CGGA_1416	Cluster 1
CGGA_1417	Cluster 2
CGGA_1421	Cluster 1
CGGA_1424	Cluster 2
CGGA_1427	Cluster 1
CGGA_1431	Cluster 1
CGGA_1434	Cluster 1
CGGA_1435	Cluster 1
CGGA_1437	Cluster 1
CGGA_1440	Cluster 2
CGGA_1443	Cluster 1
CGGA_1445	Cluster 2
CGGA_1446	Cluster 2
CGGA_1447	Cluster 2
CGGA_1454	Cluster 2
CGGA_1455	Cluster 2
CGGA_1458	Cluster 2
CGGA_1459	Cluster 1
CGGA_1463	Cluster 2
CGGA_1469	Cluster 2
CGGA_1471	Cluster 1
CGGA_1473	Cluster 1
CGGA_1474	Cluster 2
CGGA_1477	Cluster 1
CGGA_1482	Cluster 1
CGGA_1487	Cluster 2
CGGA_1488	Cluster 2
CGGA_1497	Cluster 2
CGGA_1502	Cluster 1
CGGA_1504	Cluster 1
CGGA_1508	Cluster 1
CGGA_1510	Cluster 2
CGGA_1513	Cluster 2
CGGA_1514	Cluster 2
CGGA_1516	Cluster 2
CGGA_1517	Cluster 2
CGGA_1518	Cluster 2
CGGA_1523	Cluster 1
CGGA_1524	Cluster 1
CGGA_1525	Cluster 1
CGGA_1526	Cluster 1
CGGA_1527	Cluster 1
CGGA_1528	Cluster 1
CGGA_1530	Cluster 1
CGGA_1531	Cluster 1
CGGA_1533	Cluster 1
CGGA_1536	Cluster 1
CGGA_1544	Cluster 2
CGGA_1552	Cluster 1
CGGA_1553	Cluster 2
CGGA_1554	Cluster 1
CGGA_1557	Cluster 2
CGGA_1562	Cluster 2
CGGA_1563	Cluster 1
CGGA_1565	Cluster 1
CGGA_1566	Cluster 2
CGGA_1567	Cluster 1
CGGA_1568	Cluster 1
CGGA_1569	Cluster 1
CGGA_157	Cluster 1
CGGA_1575	Cluster 1
CGGA_1579	Cluster 1
CGGA_1580	Cluster 1
CGGA_1583	Cluster 1
CGGA_1587	Cluster 1
CGGA_1588	Cluster 1
CGGA_1589	Cluster 2
CGGA_1591	Cluster 2
CGGA_1592	Cluster 2
CGGA_1594	Cluster 1
CGGA_1598	Cluster 1
CGGA_1606	Cluster 2
CGGA_1607	Cluster 1
CGGA_1608	Cluster 1
CGGA_1610	Cluster 1
CGGA_1614	Cluster 1
CGGA_1617	Cluster 2
CGGA_1618	Cluster 1
CGGA_1619	Cluster 1
CGGA_1620	Cluster 2
CGGA_1621	Cluster 1
CGGA_1623	Cluster 1
CGGA_1627	Cluster 1
CGGA_1630	Cluster 1
CGGA_1640	Cluster 1
CGGA_1642	Cluster 1
CGGA_1645	Cluster 2
CGGA_1647	Cluster 1
CGGA_1648	Cluster 1
CGGA_1649	Cluster 1
CGGA_165	Cluster 1
CGGA_1651	Cluster 2
CGGA_1653	Cluster 1
CGGA_1655	Cluster 1
CGGA_1657	Cluster 1
CGGA_1660	Cluster 1
CGGA_1661	Cluster 1
CGGA_1662	Cluster 1
CGGA_1664	Cluster 2
CGGA_1667	Cluster 2
CGGA_1669	Cluster 1
CGGA_1670	Cluster 1
CGGA_1671	Cluster 1
CGGA_1672	Cluster 1
CGGA_1673	Cluster 2
CGGA_1675	Cluster 1
CGGA_1677	Cluster 1
CGGA_1679	Cluster 2
CGGA_1680	Cluster 1
CGGA_1685	Cluster 2
CGGA_1686	Cluster 1
CGGA_1688	Cluster 1
CGGA_1689	Cluster 1
CGGA_1693	Cluster 1
CGGA_1695	Cluster 2
CGGA_1696	Cluster 2
CGGA_1700	Cluster 1
CGGA_1701	Cluster 2
CGGA_1703	Cluster 1
CGGA_1704	Cluster 1
CGGA_171	Cluster 1
CGGA_1714	Cluster 1
CGGA_1715	Cluster 1
CGGA_1716	Cluster 1
CGGA_1718	Cluster 1
CGGA_1720	Cluster 2
CGGA_1721	Cluster 1
CGGA_1723	Cluster 2
CGGA_1725	Cluster 2
CGGA_1731	Cluster 1
CGGA_1737	Cluster 2
CGGA_1738	Cluster 1
CGGA_1739	Cluster 1
CGGA_1743	Cluster 2
CGGA_1745	Cluster 2
CGGA_1747	Cluster 1
CGGA_1760	Cluster 1
CGGA_1771	Cluster 2
CGGA_1786	Cluster 2
CGGA_1791	Cluster 2
CGGA_1809	Cluster 1
CGGA_1829	Cluster 1
CGGA_1850	Cluster 1
CGGA_1854	Cluster 1
CGGA_1862	Cluster 1
CGGA_1863	Cluster 2
CGGA_1875	Cluster 1
CGGA_1877	Cluster 2
CGGA_1880	Cluster 1
CGGA_1882	Cluster 1
CGGA_1902	Cluster 1
CGGA_1903	Cluster 1
CGGA_1906	Cluster 1
CGGA_1939	Cluster 1
CGGA_194	Cluster 2
CGGA_1994	Cluster 2
CGGA_2002	Cluster 2
CGGA_2006	Cluster 1
CGGA_2013	Cluster 2
CGGA_2046	Cluster 1
CGGA_2079	Cluster 2
CGGA_2081	Cluster 2
CGGA_2121	Cluster 1
CGGA_2129	Cluster 2
CGGA_235	Cluster 2
CGGA_236	Cluster 2
CGGA_241	Cluster 2
CGGA_243	Cluster 2
CGGA_245	Cluster 1
CGGA_247	Cluster 2
CGGA_251	Cluster 2
CGGA_252	Cluster 2
CGGA_254	Cluster 2
CGGA_256	Cluster 1
CGGA_261	Cluster 2
CGGA_265	Cluster 1
CGGA_267	Cluster 2
CGGA_269	Cluster 1
CGGA_273	Cluster 1
CGGA_276	Cluster 2
CGGA_279	Cluster 1
CGGA_28	Cluster 2
CGGA_283	Cluster 2
CGGA_288	Cluster 1
CGGA_290	Cluster 2
CGGA_300	Cluster 2
CGGA_309	Cluster 1
CGGA_314	Cluster 2
CGGA_320	Cluster 2
CGGA_323	Cluster 2
CGGA_330	Cluster 1
CGGA_333	Cluster 1
CGGA_336	Cluster 2
CGGA_337	Cluster 1
CGGA_358	Cluster 1
CGGA_362	Cluster 1
CGGA_369	Cluster 1
CGGA_400	Cluster 1
CGGA_406	Cluster 2
CGGA_42	Cluster 1
CGGA_420	Cluster 2
CGGA_426	Cluster 1
CGGA_431	Cluster 2
CGGA_446	Cluster 2
CGGA_448	Cluster 1
CGGA_457	Cluster 2
CGGA_458	Cluster 2
CGGA_474	Cluster 1
CGGA_479	Cluster 2
CGGA_482	Cluster 1
CGGA_485	Cluster 2
CGGA_488	Cluster 2
CGGA_490	Cluster 2
CGGA_492	Cluster 1
CGGA_493	Cluster 2
CGGA_495	Cluster 1
CGGA_501	Cluster 2
CGGA_502	Cluster 2
CGGA_503	Cluster 2
CGGA_507	Cluster 1
CGGA_510	Cluster 2
CGGA_521	Cluster 1
CGGA_538	Cluster 2
CGGA_541	Cluster 2
CGGA_543	Cluster 2
CGGA_551	Cluster 2
CGGA_554	Cluster 1
CGGA_560	Cluster 2
CGGA_564	Cluster 1
CGGA_565	Cluster 2
CGGA_578	Cluster 2
CGGA_580	Cluster 2
CGGA_583	Cluster 2
CGGA_591	Cluster 1
CGGA_598	Cluster 2
CGGA_599	Cluster 2
CGGA_601	Cluster 2
CGGA_603	Cluster 1
CGGA_605	Cluster 1
CGGA_607	Cluster 2
CGGA_616	Cluster 1
CGGA_619	Cluster 1
CGGA_621	Cluster 2
CGGA_625	Cluster 1
CGGA_630	Cluster 2
CGGA_632	Cluster 2
CGGA_633	Cluster 2
CGGA_634	Cluster 2
CGGA_635	Cluster 2
CGGA_638	Cluster 1
CGGA_641	Cluster 2
CGGA_642	Cluster 2
CGGA_643	Cluster 1
CGGA_652	Cluster 1
CGGA_655	Cluster 2
CGGA_659	Cluster 2
CGGA_661	Cluster 1
CGGA_662	Cluster 2
CGGA_663	Cluster 2
CGGA_666	Cluster 2
CGGA_671	Cluster 2
CGGA_675	Cluster 2
CGGA_678	Cluster 1
CGGA_681	Cluster 1
CGGA_685	Cluster 2
CGGA_689	Cluster 2
CGGA_694	Cluster 1
CGGA_698	Cluster 1
CGGA_703	Cluster 1
CGGA_704	Cluster 1
CGGA_705	Cluster 1
CGGA_707	Cluster 2
CGGA_715	Cluster 2
CGGA_720	Cluster 2
CGGA_721	Cluster 1
CGGA_724	Cluster 2
CGGA_725	Cluster 2
CGGA_727	Cluster 1
CGGA_730	Cluster 1
CGGA_732	Cluster 1
CGGA_738	Cluster 1
CGGA_752	Cluster 2
CGGA_757	Cluster 2
CGGA_760	Cluster 2
CGGA_762	Cluster 2
CGGA_763	Cluster 2
CGGA_766	Cluster 2
CGGA_780	Cluster 1
CGGA_785	Cluster 2
CGGA_791	Cluster 1
CGGA_796	Cluster 1
CGGA_799	Cluster 2
CGGA_807	Cluster 2
CGGA_809	Cluster 1
CGGA_810	Cluster 1
CGGA_812	Cluster 1
CGGA_815	Cluster 1
CGGA_818	Cluster 1
CGGA_825	Cluster 1
CGGA_834	Cluster 1
CGGA_835	Cluster 2
CGGA_838	Cluster 2
CGGA_843	Cluster 2
CGGA_846	Cluster 1
CGGA_852	Cluster 1
CGGA_856	Cluster 2
CGGA_858	Cluster 2
CGGA_861	Cluster 1
CGGA_862	Cluster 2
CGGA_863	Cluster 2
CGGA_864	Cluster 2
CGGA_867	Cluster 1
CGGA_871	Cluster 2
CGGA_881	Cluster 1
CGGA_882	Cluster 2
CGGA_883	Cluster 2
CGGA_884	Cluster 2
CGGA_887	Cluster 2
CGGA_888	Cluster 2
CGGA_889	Cluster 2
CGGA_890	Cluster 2
CGGA_892	Cluster 2
CGGA_893	Cluster 2
CGGA_898	Cluster 2
CGGA_901	Cluster 1
CGGA_903	Cluster 1
CGGA_904	Cluster 2
CGGA_905	Cluster 1
CGGA_908	Cluster 2
CGGA_909	Cluster 2
CGGA_D04	Cluster 2
CGGA_D06	Cluster 2
CGGA_D07	Cluster 2
CGGA_D11	Cluster 1
CGGA_D14	Cluster 1
CGGA_D15	Cluster 2
CGGA_D16	Cluster 1
CGGA_D18	Cluster 1
CGGA_D19	Cluster 2
CGGA_D20	Cluster 2
CGGA_D21	Cluster 1
CGGA_D24	Cluster 1
CGGA_D27	Cluster 2
CGGA_D28	Cluster 2
CGGA_D29	Cluster 2
CGGA_D33	Cluster 2
CGGA_D39	Cluster 2
CGGA_D40	Cluster 2
CGGA_D44	Cluster 2
CGGA_D45	Cluster 2
CGGA_D46	Cluster 2
CGGA_D47	Cluster 2
CGGA_D48	Cluster 2
CGGA_D49	Cluster 2
CGGA_D50	Cluster 2
CGGA_D52	Cluster 2
CGGA_D56	Cluster 1
CGGA_D58	Cluster 2
CGGA_D61	Cluster 2
CGGA_J023	Cluster 2
CGGA_J024	Cluster 1
CGGA_J030	Cluster 2
CGGA_J042	Cluster 1
CGGA_J130	Cluster 2
CGGA_J50	Cluster 1
CGGA_J73	Cluster 2
CGGA_P103	Cluster 2
CGGA_P104	Cluster 2
CGGA_P107	Cluster 2
CGGA_P108	Cluster 1
CGGA_P11	Cluster 1
CGGA_P110	Cluster 1
CGGA_P111	Cluster 2
CGGA_P113	Cluster 2
CGGA_P114	Cluster 2
CGGA_P115	Cluster 2
CGGA_P121	Cluster 1
CGGA_P122	Cluster 2
CGGA_P128	Cluster 2
CGGA_P13	Cluster 2
CGGA_P131	Cluster 2
CGGA_P132	Cluster 2
CGGA_P137	Cluster 1
CGGA_P142	Cluster 1
CGGA_P144	Cluster 1
CGGA_P145	Cluster 1
CGGA_P146	Cluster 2
CGGA_P147	Cluster 1
CGGA_P150	Cluster 1
CGGA_P151	Cluster 1
CGGA_P153	Cluster 2
CGGA_P155	Cluster 2
CGGA_P156	Cluster 2
CGGA_P157	Cluster 1
CGGA_P158	Cluster 2
CGGA_P159	Cluster 1
CGGA_P163	Cluster 1
CGGA_P165	Cluster 2
CGGA_P17	Cluster 1
CGGA_P172	Cluster 2
CGGA_P173	Cluster 1
CGGA_P174	Cluster 2
CGGA_P176	Cluster 2
CGGA_P177	Cluster 1
CGGA_P179	Cluster 2
CGGA_P18	Cluster 1
CGGA_P181	Cluster 1
CGGA_P183	Cluster 2
CGGA_P185	Cluster 1
CGGA_P19	Cluster 1
CGGA_P20	Cluster 2
CGGA_P21	Cluster 1
CGGA_P23	Cluster 2
CGGA_P265	Cluster 2
CGGA_P266	Cluster 2
CGGA_P269	Cluster 1
CGGA_P27	Cluster 2
CGGA_P270	Cluster 1
CGGA_P271	Cluster 2
CGGA_P279	Cluster 2
CGGA_P286	Cluster 2
CGGA_P29	Cluster 2
CGGA_P298	Cluster 1
CGGA_P3	Cluster 2
CGGA_P30	Cluster 1
CGGA_P306	Cluster 2
CGGA_P308	Cluster 2
CGGA_P31	Cluster 1
CGGA_P310	Cluster 1
CGGA_P311	Cluster 1
CGGA_P314	Cluster 2
CGGA_P315	Cluster 2
CGGA_P316	Cluster 1
CGGA_P319	Cluster 1
CGGA_P326	Cluster 1
CGGA_P328	Cluster 1
CGGA_P337	Cluster 1
CGGA_P338	Cluster 1
CGGA_P346	Cluster 1
CGGA_P356	Cluster 1
CGGA_P358	Cluster 1
CGGA_P364	Cluster 1
CGGA_P388	Cluster 1
CGGA_P392	Cluster 2
CGGA_P399	Cluster 2
CGGA_P416	Cluster 2
CGGA_P421	Cluster 2
CGGA_P422	Cluster 2
CGGA_P437	Cluster 2
CGGA_P438	Cluster 2
CGGA_P439	Cluster 1
CGGA_P446	Cluster 2
CGGA_P461	Cluster 1
CGGA_P468	Cluster 2
CGGA_P483	Cluster 1
CGGA_P492	Cluster 2
CGGA_P5	Cluster 1
CGGA_P500	Cluster 2
CGGA_P501	Cluster 1
CGGA_P505	Cluster 1
CGGA_P508	Cluster 2
CGGA_P510	Cluster 1
CGGA_P520	Cluster 1
CGGA_P568	Cluster 2
CGGA_P594	Cluster 1
CGGA_P604	Cluster 2
CGGA_P615	Cluster 2
CGGA_P623	Cluster 1
CGGA_P633	Cluster 2
CGGA_P83	Cluster 1
CGGA_P84	Cluster 1
CGGA_P86	Cluster 2
CGGA_P93	Cluster 1
CGGA_P98	Cluster 1

## Sheet: Table S3
Table S3 The results of GSVA between two subclasses in CGGA dataset
id	logFC	AveExpr	t	P.Value	adj.P.Val	B
KEGG_ARACHIDONIC_ACID_METABOLISM	0.102666	-0.007066	8.95324	3.6679e-18	6.67557e-16	30.5381
KEGG_INTESTINAL_IMMUNE_NETWORK_FOR_IGA_PRODUCTION	0.129792	-0.106337	8.75608	1.7729e-17	3.20895e-15	29.0054
KEGG_METABOLISM_OF_XENOBIOTICS_BY_CYTOCHROME_P450	0.122299	0.0420477	8.75514	1.78617e-17	3.2151e-15	28.9981
KEGG_DRUG_METABOLISM_CYTOCHROME_P450	0.101563	0.0232794	8.66406	3.66503e-17	6.5604e-15	28.2992
KEGG_ASTHMA	0.142887	-0.103673	8.49785	1.34053e-16	2.38615e-14	27.0385
KEGG_GLUTATHIONE_METABOLISM	0.0886979	-0.0513235	8.3654	3.71549e-16	6.57642e-14	26.0479
KEGG_TYPE_I_DIABETES_MELLITUS	0.120393	-0.072729	8.27768	7.24865e-16	1.27576e-13	25.3987
KEGG_CYTOSOLIC_DNA_SENSING_PATHWAY	0.0797072	-0.07884	7.30893	8.00562e-13	1.40098e-10	18.6033
KEGG_RIBOSOME	0.161147	0.0953329	7.21659	1.50489e-12	2.61851e-10	17.9925
KEGG_GRAFT_VERSUS_HOST_DISEASE	0.125418	-0.128505	7.15001	2.36272e-12	4.0875e-10	17.5561
KEGG_ALLOGRAFT_REJECTION	0.123825	-0.125609	7.14635	2.42173e-12	4.16538e-10	17.5322
KEGG_COMPLEMENT_AND_COAGULATION_CASCADES	0.0932079	-0.115472	7.13706	2.57824e-12	4.40879e-10	17.4717
KEGG_AUTOIMMUNE_THYROID_DISEASE	0.116486	-0.120125	6.9341	9.9628e-12	1.69368e-09	16.1649
KEGG_ANTIGEN_PROCESSING_AND_PRESENTATION	0.0960753	-0.0820863	6.68034	5.16058e-11	8.72138e-09	14.5767
KEGG_VALINE_LEUCINE_AND_ISOLEUCINE_BIOSYNTHESIS	-0.0890669	-0.019927	-6.51581	1.4588e-10	2.45078e-08	13.5745
KEGG_ERBB_SIGNALING_PATHWAY	-0.0763258	0.0203521	-6.37433	3.50396e-10	5.85161e-08	12.7301
KEGG_PRIMARY_IMMUNODEFICIENCY	0.0876242	-0.114782	5.92159	5.18808e-09	8.61221e-07	10.1386
KEGG_SMALL_CELL_LUNG_CANCER	-0.0758824	-0.0847258	-5.88908	6.25524e-09	1.03211e-06	9.95907
KEGG_PPAR_SIGNALING_PATHWAY	0.0640092	0.012553	5.78686	1.12001e-08	1.83682e-06	9.40032
KEGG_PRIMARY_BILE_ACID_BIOSYNTHESIS	0.0896422	-0.00291805	5.7648	1.2686e-08	2.06782e-06	9.28088
KEGG_PROGESTERONE_MEDIATED_OOCYTE_MATURATION	-0.06194	-0.0181554	-5.55066	4.16234e-08	6.74299e-06	8.143
KEGG_CELL_CYCLE	-0.0819816	-0.0858894	-5.54347	4.32894e-08	6.9696e-06	8.10545
KEGG_HEMATOPOIETIC_CELL_LINEAGE	0.0713406	-0.0916112	5.50766	5.25944e-08	8.4151e-06	7.91923
KEGG_ENDOMETRIAL_CANCER	-0.0753693	0.00618684	-5.50643	5.29458e-08	8.41839e-06	7.91286
KEGG_PROTEASOME	0.0902457	-0.0546409	5.37941	1.04711e-07	1.65444e-05	7.26116
KEGG_AMINOACYL_TRNA_BIOSYNTHESIS	-0.0688451	-0.0469694	-5.34367	1.26548e-07	1.9868e-05	7.0803
KEGG_FATTY_ACID_METABOLISM	0.066268	0.057676	5.33275	1.3406e-07	2.09133e-05	7.02525
KEGG_LEISHMANIA_INFECTION	0.0772943	-0.105982	5.32468	1.39884e-07	2.1682e-05	6.98466
KEGG_RETINOL_METABOLISM	0.0575325	0.0302959	5.21273	2.50977e-07	3.86504e-05	6.4271
KEGG_PORPHYRIN_AND_CHLOROPHYLL_METABOLISM	0.062255	-0.0404963	5.18046	2.96438e-07	4.53551e-05	6.26843
KEGG_PARKINSONS_DISEASE	0.0897905	0.0635177	5.10175	4.43308e-07	6.73829e-05	5.88516
KEGG_LYSOSOME	0.0539815	-0.0621751	5.09717	4.53752e-07	6.85165e-05	5.863
KEGG_MTOR_SIGNALING_PATHWAY	-0.0595892	0.0055717	-5.0526	5.68452e-07	8.52678e-05	5.64854
KEGG_RENIN_ANGIOTENSIN_SYSTEM	-0.0738446	-0.0954821	-5.04188	5.99958e-07	8.93937e-05	5.59722
KEGG_OXIDATIVE_PHOSPHORYLATION	0.0925723	0.058483	4.99384	7.63106e-07	0.00011294	5.36849
KEGG_NON_HOMOLOGOUS_END_JOINING	-0.0900115	-0.0428121	-4.98327	8.04369e-07	0.000118242	5.31843
KEGG_LYSINE_DEGRADATION	-0.0561715	0.0199504	-4.95223	9.38415e-07	0.000137009	5.17196
KEGG_PEROXISOME	0.0486805	0.012587	4.92238	1.08745e-06	0.00015768	5.03195
KEGG_GLIOMA	-0.0592662	-0.00703265	-4.90569	1.18045e-06	0.000169985	4.95402
KEGG_UBIQUITIN_MEDIATED_PROTEOLYSIS	-0.050223	-0.0213447	-4.85799	1.49064e-06	0.000213161	4.73258
KEGG_PROSTATE_CANCER	-0.0554239	-0.0359357	-4.72537	2.82226e-06	0.00040076	4.1275
KEGG_MISMATCH_REPAIR	-0.0788849	-0.141631	-4.66971	3.67261e-06	0.000517838	3.87821
KEGG_NOD_LIKE_RECEPTOR_SIGNALING_PATHWAY	0.0526374	-0.0612616	4.64818	4.06357e-06	0.0005689	3.78251
KEGG_OOCYTE_MEIOSIS	-0.0516396	-0.00216336	-4.64625	4.10055e-06	0.000569976	3.77394
KEGG_VIRAL_MYOCARDITIS	0.0578032	-0.0801944	4.63744	4.27331e-06	0.000589717	3.73492
KEGG_LINOLEIC_ACID_METABOLISM	0.0543263	0.0115371	4.52701	7.12695e-06	0.000976392	3.25167
KEGG_FOCAL_ADHESION	-0.0538079	-0.0850962	-4.43598	1.07782e-05	0.00146584	2.86155
KEGG_PHENYLALANINE_METABOLISM	0.0646216	-0.0370899	4.40025	1.26532e-05	0.00170819	2.71046
KEGG_HISTIDINE_METABOLISM	0.0484702	0.0205477	4.33606	1.68319e-05	0.00225547	2.44188
KEGG_STEROID_HORMONE_BIOSYNTHESIS	0.0599776	0.0425738	4.27421	2.20838e-05	0.00293715	2.18661
KEGG_ALPHA_LINOLENIC_ACID_METABOLISM	0.0580328	0.0161826	4.2719	2.23071e-05	0.00294454	2.17716
KEGG_PURINE_METABOLISM	-0.0275136	-0.026303	-4.27014	2.24789e-05	0.00294474	2.16995
KEGG_TRYPTOPHAN_METABOLISM	0.0456561	0.00590185	4.23765	2.58881e-05	0.00336545	2.03735
KEGG_DORSO_VENTRAL_AXIS_FORMATION	-0.0605248	0.0247125	-4.19197	3.15225e-05	0.0040664	1.85259
KEGG_AXON_GUIDANCE	-0.046547	0.00258837	-4.18877	3.1958e-05	0.00409062	1.83973
KEGG_ARRHYTHMOGENIC_RIGHT_VENTRICULAR_CARDIOMYOPATHY_ARVC	-0.0478472	-0.0339098	-4.16376	3.55676e-05	0.00451708	1.7394
KEGG_ETHER_LIPID_METABOLISM	0.0497013	0.0080168	4.13102	4.08801e-05	0.00515089	1.60898
KEGG_COLORECTAL_CANCER	-0.0620354	-0.0189016	-4.10741	4.5171e-05	0.00564637	1.51552
KEGG_CYTOKINE_CYTOKINE_RECEPTOR_INTERACTION	0.0501864	-0.0898538	4.06695	5.35358e-05	0.00663844	1.35656
KEGG_ECM_RECEPTOR_INTERACTION	-0.0542987	-0.128854	-4.05144	5.71161e-05	0.00702529	1.29603
KEGG_DNA_REPLICATION	-0.0758779	-0.143563	-4.04592	5.84452e-05	0.00713032	1.27452
KEGG_RNA_DEGRADATION	-0.0579423	-0.0408352	-3.98978	7.37309e-05	0.00892144	1.05749
KEGG_NON_SMALL_CELL_LUNG_CANCER	-0.048686	-0.00335105	-3.89111	0.000110171	0.0132205	0.683046
KEGG_GAP_JUNCTION	-0.0492928	0.0249217	-3.8869	0.000112052	0.0133341	0.667287
KEGG_CHEMOKINE_SIGNALING_PATHWAY	0.0404932	-0.0291953	3.84626	0.00013186	0.0155594	0.515807
KEGG_CIRCADIAN_RHYTHM_MAMMAL	-0.0730232	0.012755	-3.80876	0.00015303	0.0179045	0.37739
KEGG_INSULIN_SIGNALING_PATHWAY	-0.0406931	-0.00569875	-3.74668	0.000195269	0.0226511	0.151115
KEGG_RENAL_CELL_CARCINOMA	-0.0521076	-0.0183382	-3.71744	0.000218772	0.0251588	0.0457395
KEGG_N_GLYCAN_BIOSYNTHESIS	-0.0490392	-0.10929	-3.69591	0.000237744	0.0271028	-0.0313061
KEGG_GLYCOSPHINGOLIPID_BIOSYNTHESIS_GANGLIO_SERIES	-0.0566197	-0.0497968	-3.68865	0.000244483	0.0276266	-0.0571918
KEGG_VALINE_LEUCINE_AND_ISOLEUCINE_DEGRADATION	0.0510099	0.0619008	3.67844	0.000254276	0.028479	-0.0935526
KEGG_PROTEIN_EXPORT	0.0680224	-0.00825314	3.67832	0.000254385	0.028479	-0.0939466
KEGG_HEDGEHOG_SIGNALING_PATHWAY	-0.0392477	0.0297774	-3.65067	0.000282776	0.0311054	-0.191848
KEGG_HUNTINGTONS_DISEASE	0.0466094	0.0342884	3.62448	0.000312397	0.0340512	-0.283948
KEGG_GLYCOSPHINGOLIPID_BIOSYNTHESIS_LACTO_AND_NEOLACTO_SERIES	0.0387603	-0.00398014	3.55815	0.000400918	0.0432992	-0.514266
KEGG_GNRH_SIGNALING_PATHWAY	-0.0374382	0.00713827	-3.5528	0.000409006	0.0437636	-0.532681
KEGG_P53_SIGNALING_PATHWAY	-0.0416742	-0.0836974	-3.54735	0.000417387	0.044243	-0.551382
KEGG_BASAL_TRANSCRIPTION_FACTORS	-0.0477098	-0.0158719	-3.53321	0.000439916	0.0461912	-0.599833
KEGG_CELL_ADHESION_MOLECULES_CAMS	0.0412704	-0.0562909	3.42534	0.000653049	0.0679171	-0.963194
KEGG_ADHERENS_JUNCTION	-0.0486621	-0.0186815	-3.39222	0.000735729	0.0757801	-1.07256
KEGG_GLYOXYLATE_AND_DICARBOXYLATE_METABOLISM	0.0444437	0.0575836	3.38155	0.000764378	0.0779666	-1.10758
KEGG_PATHWAYS_IN_CANCER	-0.0359166	-0.0402384	-3.37712	0.000776599	0.0784365	-1.12212
KEGG_LIMONENE_AND_PINENE_DEGRADATION	0.0593272	0.0880716	3.36955	0.000797854	0.0797854	-1.14686
KEGG_ALZHEIMERS_DISEASE	0.0433076	0.034172	3.3345	0.000903557	0.0894521	-1.26076
KEGG_CHRONIC_MYELOID_LEUKEMIA	-0.0471962	-0.0262428	-3.2379	0.00126595	0.124063	-1.56871
KEGG_ARGININE_AND_PROLINE_METABOLISM	0.0401968	0.0118394	3.21761	0.00135744	0.131672	-1.63228
KEGG_NEUROTROPHIN_SIGNALING_PATHWAY	-0.04089	-0.00378393	-3.17934	0.00154685	0.148498	-1.75112
KEGG_NATURAL_KILLER_CELL_MEDIATED_CYTOTOXICITY	0.0359099	-0.0596396	3.15027	0.00170676	0.162142	-1.8405
KEGG_BUTANOATE_METABOLISM	0.0438123	0.0819538	3.13619	0.00178957	0.16822	-1.8835
KEGG_BIOSYNTHESIS_OF_UNSATURATED_FATTY_ACIDS	0.0459619	0.0914595	3.12878	0.0018346	0.170618	-1.90605
KEGG_PHOSPHATIDYLINOSITOL_SIGNALING_SYSTEM	-0.0414728	0.0369654	-3.09909	0.00202575	0.186369	-1.99589
KEGG_B_CELL_RECEPTOR_SIGNALING_PATHWAY	0.0376025	-0.0504979	3.06397	0.00227543	0.207064	-2.10109
KEGG_BETA_ALANINE_METABOLISM	0.0381505	0.0555895	3.03758	0.00248134	0.22332	-2.17938
KEGG_SELENOAMINO_ACID_METABOLISM	-0.0303148	0.0091832	-3.02149	0.00261508	0.232742	-2.22678
KEGG_BLADDER_CANCER	-0.0296124	-0.0672783	-2.97511	0.00303851	0.267389	-2.36207
KEGG_TYPE_II_DIABETES_MELLITUS	-0.0393835	0.00772707	-2.9641	0.00314782	0.27386	-2.39388
KEGG_RIBOFLAVIN_METABOLISM	-0.0350632	-0.0420265	-2.91958	0.00362747	0.311962	-2.52136
KEGG_WNT_SIGNALING_PATHWAY	-0.0294068	0.0455051	-2.91118	0.00372511	0.316635	-2.5452
KEGG_SNARE_INTERACTIONS_IN_VESICULAR_TRANSPORT	0.028927	-6.97861e-05	2.9001	0.00385757	0.324036	-2.57655
KEGG_BASAL_CELL_CARCINOMA	-0.0331741	0.00547858	-2.85112	0.004496	0.373168	-2.71372
KEGG_ENDOCYTOSIS	-0.0269619	0.00778266	-2.8022	0.0052281	0.428704	-2.84846
KEGG_GLYCOSAMINOGLYCAN_BIOSYNTHESIS_HEPARAN_SULFATE	-0.0365271	-0.0131228	-2.627	0.00881923	0.714357	-3.31232
KEGG_MELANOMA	-0.0260713	-0.0151278	-2.62448	0.00888383	0.714357	-3.31876
KEGG_PROXIMAL_TUBULE_BICARBONATE_RECLAMATION	0.0416452	0.0905692	2.52979	0.0116504	0.920384	-3.55705
KEGG_PRION_DISEASES	0.0319551	-0.0179749	2.48117	0.0133493	1	-3.67605
KEGG_GLYCINE_SERINE_AND_THREONINE_METABOLISM	0.0295828	0.0245633	2.42792	0.0154587	1	-3.8038
KEGG_HOMOLOGOUS_RECOMBINATION	-0.0368611	-0.108039	-2.37937	0.0176324	1	-3.91789
KEGG_VASOPRESSIN_REGULATED_WATER_REABSORPTION	-0.0275006	0.0274099	-2.36199	0.0184738	1	-3.95819
KEGG_O_GLYCAN_BIOSYNTHESIS	-0.0324544	-0.031178	-2.32969	0.0201306	1	-4.0323
KEGG_FC_GAMMA_R_MEDIATED_PHAGOCYTOSIS	0.031833	-0.0286233	2.26674	0.0237368	1	-4.17386
KEGG_NITROGEN_METABOLISM	-0.0265829	0.0124956	-2.12565	0.0339122	1	-4.47727
KEGG_TERPENOID_BACKBONE_BIOSYNTHESIS	0.0411356	0.111532	2.11717	0.0346283	1	-4.4949
KEGG_PANCREATIC_CANCER	-0.0281451	-0.0416371	-2.04264	0.0414951	1	-4.64681
KEGG_GLYCOSYLPHOSPHATIDYLINOSITOL_GPI_ANCHOR_BIOSYNTHESIS	0.0206175	-0.0389718	1.98234	0.047866	1	-4.76578
KEGG_GLYCOSPHINGOLIPID_BIOSYNTHESIS_GLOBO_SERIES	0.0258171	-0.0817625	1.95461	0.0510617	1	-4.81931
KEGG_LEUKOCYTE_TRANSENDOTHELIAL_MIGRATION	0.0229678	-0.0735491	1.93418	0.0535291	1	-4.85827
KEGG_DILATED_CARDIOMYOPATHY	-0.020308	-0.0153413	-1.92405	0.0547886	1	-4.87743
KEGG_MATURITY_ONSET_DIABETES_OF_THE_YOUNG	-0.0274389	-0.0415911	-1.90651	0.0570295	1	-4.9104
KEGG_STARCH_AND_SUCROSE_METABOLISM	-0.0224749	-0.0702474	-1.86472	0.0626747	1	-4.9877
KEGG_INOSITOL_PHOSPHATE_METABOLISM	-0.0215254	0.0360734	-1.86431	0.0627322	1	-4.98844
KEGG_ACUTE_MYELOID_LEUKEMIA	-0.021059	-0.0347615	-1.83719	0.0666423	1	-5.03771
KEGG_CYSTEINE_AND_METHIONINE_METABOLISM	-0.0173691	-0.00189807	-1.64078	0.101331	1	-5.37309
KEGG_ALDOSTERONE_REGULATED_SODIUM_REABSORPTION	-0.0228427	0.0258604	-1.63217	0.103133	1	-5.38694
KEGG_VIBRIO_CHOLERAE_INFECTION	0.0194641	-0.00151749	1.63042	0.103501	1	-5.38974
KEGG_MELANOGENESIS	-0.0161439	0.0333657	-1.58431	0.113613	1	-5.46256
KEGG_SULFUR_METABOLISM	0.02123	-0.0185493	1.56815	0.117338	1	-5.4876
KEGG_MAPK_SIGNALING_PATHWAY	-0.0147364	-0.0046472	-1.56726	0.117545	1	-5.48897
KEGG_APOPTOSIS	-0.018121	-0.0736675	-1.51101	0.131276	1	-5.57407
KEGG_TYROSINE_METABOLISM	0.0172171	-0.0228029	1.50289	0.133359	1	-5.58611
KEGG_JAK_STAT_SIGNALING_PATHWAY	-0.0211859	-0.0838385	-1.49722	0.134826	1	-5.59446
KEGG_TGF_BETA_SIGNALING_PATHWAY	-0.0187473	0.0112749	-1.4477	0.148188	1	-5.66617
KEGG_HYPERTROPHIC_CARDIOMYOPATHY_HCM	-0.0141588	-0.0273005	-1.44641	0.14855	1	-5.668
KEGG_ALANINE_ASPARTATE_AND_GLUTAMATE_METABOLISM	0.0183726	0.0389103	1.44358	0.149344	1	-5.67202
KEGG_CARDIAC_MUSCLE_CONTRACTION	0.02207	0.0533465	1.3976	0.162715	1	-5.73626
KEGG_PENTOSE_PHOSPHATE_PATHWAY	0.0154152	-0.0426184	1.30644	0.191868	1	-5.85751
KEGG_TOLL_LIKE_RECEPTOR_SIGNALING_PATHWAY	0.0166077	-0.0847297	1.24971	0.21186	1	-5.92887
KEGG_STEROID_BIOSYNTHESIS	0.0227103	0.0577139	1.24952	0.211928	1	-5.9291
KEGG_LONG_TERM_POTENTIATION	-0.0173192	0.0683917	-1.23458	0.217435	1	-5.94736
KEGG_CALCIUM_SIGNALING_PATHWAY	-0.0156659	0.0465507	-1.20122	0.230106	1	-5.98735
KEGG_CITRATE_CYCLE_TCA_CYCLE	-0.0179456	0.0488451	-1.19632	0.232012	1	-5.99314
KEGG_GLYCOSAMINOGLYCAN_BIOSYNTHESIS_CHONDROITIN_SULFATE	-0.016418	-0.0392217	-1.17967	0.238565	1	-6.0126
KEGG_FC_EPSILON_RI_SIGNALING_PATHWAY	0.0125228	-0.00598351	1.13291	0.257675	1	-6.06585
KEGG_SYSTEMIC_LUPUS_ERYTHEMATOSUS	0.0162736	-0.103019	1.10207	0.270843	1	-6.09978
KEGG_GLYCOSAMINOGLYCAN_DEGRADATION	-0.0158303	-0.130177	-1.05216	0.293119	1	-6.15272
KEGG_PYRUVATE_METABOLISM	0.0136742	0.0622362	1.03898	0.299203	1	-6.16629
KEGG_BASE_EXCISION_REPAIR	-0.0134858	-0.0718552	-0.968271	0.333273	1	-6.2362
KEGG_VASCULAR_SMOOTH_MUSCLE_CONTRACTION	-0.00947736	0.0110132	-0.907008	0.364742	1	-6.2928
KEGG_PATHOGENIC_ESCHERICHIA_COLI_INFECTION	0.0134315	-0.0583275	0.901411	0.367707	1	-6.29778
KEGG_AMYOTROPHIC_LATERAL_SCLEROSIS_ALS	0.00917812	0.0260793	0.880574	0.378877	1	-6.31608
KEGG_OTHER_GLYCAN_DEGRADATION	0.0133596	-0.115051	0.861302	0.389392	1	-6.33262
KEGG_NUCLEOTIDE_EXCISION_REPAIR	-0.0113901	-0.067795	-0.860423	0.389876	1	-6.33336
KEGG_T_CELL_RECEPTOR_SIGNALING_PATHWAY	-0.0101752	-0.0547611	-0.841251	0.40052	1	-6.34944
KEGG_SPHINGOLIPID_METABOLISM	0.00947762	-0.00256952	0.79887	0.42466	1	-6.38369
KEGG_PANTOTHENATE_AND_COA_BIOSYNTHESIS	0.00973253	-0.078921	0.794268	0.427332	1	-6.38731
KEGG_SPLICEOSOME	0.0132288	-0.0161152	0.791584	0.428895	1	-6.38941
KEGG_NICOTINATE_AND_NICOTINAMIDE_METABOLISM	-0.00792329	-0.0478122	-0.739156	0.460082	1	-6.42896
KEGG_GLYCOLYSIS_GLUCONEOGENESIS	-0.00853301	-0.0361724	-0.7079	0.479264	1	-6.45125
KEGG_ABC_TRANSPORTERS	-0.00738326	-0.00280383	-0.678886	0.497454	1	-6.47109
KEGG_LONG_TERM_DEPRESSION	-0.00772141	0.0724319	-0.649428	0.516293	1	-6.49038
KEGG_DRUG_METABOLISM_OTHER_ENZYMES	0.00718546	-0.0529131	0.642247	0.520941	1	-6.49495
KEGG_GALACTOSE_METABOLISM	0.00741197	-0.0783032	0.630288	0.52873	1	-6.50245
KEGG_EPITHELIAL_CELL_SIGNALING_IN_HELICOBACTER_PYLORI_INFECTION	0.00606618	-0.0100031	0.611316	0.541206	1	-6.51407
KEGG_OLFACTORY_TRANSDUCTION	-0.00776459	0.0605488	-0.548556	0.5835	1	-6.54996
KEGG_PYRIMIDINE_METABOLISM	-0.00545549	-0.0541737	-0.523387	0.600885	1	-6.56326
KEGG_ONE_CARBON_POOL_BY_FOLATE	0.00680954	-0.0347306	0.52229	0.601648	1	-6.56383
KEGG_RNA_POLYMERASE	-0.0074763	-0.0236465	-0.522232	0.601688	1	-6.56386
KEGG_NEUROACTIVE_LIGAND_RECEPTOR_INTERACTION	0.00651153	0.0595921	0.512286	0.608627	1	-6.56893
KEGG_FRUCTOSE_AND_MANNOSE_METABOLISM	0.00527935	-0.0299024	0.508336	0.611392	1	-6.57092
KEGG_TASTE_TRANSDUCTION	-0.00562937	0.0516852	-0.471637	0.637346	1	-6.58865
KEGG_GLYCOSAMINOGLYCAN_BIOSYNTHESIS_KERATAN_SULFATE	-0.00700311	-0.0772515	-0.459211	0.646238	1	-6.59436
KEGG_GLYCEROLIPID_METABOLISM	-0.00349373	0.0134432	-0.401587	0.688121	1	-6.61882
KEGG_REGULATION_OF_AUTOPHAGY	0.00445204	0.00340111	0.370227	0.711335	1	-6.63076
KEGG_ADIPOCYTOKINE_SIGNALING_PATHWAY	-0.00353479	0.00901403	-0.344257	0.730766	1	-6.63991
KEGG_PROPANOATE_METABOLISM	-0.00458819	0.0804858	-0.323261	0.746602	1	-6.64682
KEGG_REGULATION_OF_ACTIN_CYTOSKELETON	0.00300048	-0.0405179	0.284743	0.775933	1	-6.65837
KEGG_AMINO_SUGAR_AND_NUCLEOTIDE_SUGAR_METABOLISM	-0.00330903	-0.115425	-0.283767	0.77668	1	-6.65865
KEGG_RIG_I_LIKE_RECEPTOR_SIGNALING_PATHWAY	-0.00271232	-0.0701872	-0.283298	0.777039	1	-6.65878
KEGG_NOTCH_SIGNALING_PATHWAY	0.00310931	-0.00318244	0.244702	0.806765	1	-6.66883
KEGG_GLYCEROPHOSPHOLIPID_METABOLISM	0.00192238	0.00890565	0.203959	0.83845	1	-6.67785
KEGG_VEGF_SIGNALING_PATHWAY	0.00103093	-0.0180184	0.109074	0.913178	1	-6.6925
KEGG_THYROID_CANCER	0.000709981	0.0186856	0.0579551	0.953802	1	-6.69671
KEGG_TIGHT_JUNCTION	-0.00049484	0.0206503	-0.0557567	0.955553	1	-6.69683

## Sheet: Table S4
Table S4 The differentially expressed genes between two subclasses
Gene symbol	logFC	adj.P.Val
RPPH1	-1.66551	2.83812e-07
SVOP	-1.65696	1.69061e-32
CPLX2	-1.59175	1.67321e-20
INA	-1.52366	6.61876e-28
RN7SL3	-1.51053	1.16203e-11
L1CAM	-1.50692	7.22305e-26
RN7SL2	-1.48089	1.81271e-11
MYT1L	-1.42307	4.91234e-35
CDR1	-1.36766	4.88532e-32
RIMS1	-1.36207	3.22792e-45
TNR	-1.34511	5.29361e-26
RN7SL1	-1.33979	4.65427e-09
GABRG2	-1.32358	7.5146e-26
CAMK2A	-1.31949	7.1654e-14
HIST1H4C	-1.31467	1.80453e-09
SCARNA10	-1.31438	1.59437e-10
RIMS2	-1.31265	3.13609e-51
FAM163B	-1.30786	3.83049e-17
SEZ6L	-1.30032	3.55115e-25
RN7SL4P	-1.29716	1.14712e-11
NSG2	-1.28942	1.14527e-17
ATRNL1	-1.27829	1.38588e-39
VSTM2A	-1.2692	1.18818e-21
TUB	-1.26564	1.75885e-56
SCRT1	-1.24851	8.16082e-26
DDN	-1.24552	1.24788e-15
TRIM67	-1.23414	6.86375e-25
RP11-82L18.4	-1.22485	4.91338e-22
ACBD7	-1.20689	1.16261e-26
TMEM151B	-1.20399	4.17241e-29
CHGB	-1.19917	2.25541e-16
CHGA	-1.165	7.71604e-13
LHFPL4	-1.15898	1.99765e-25
KCNIP2	-1.15658	2.48839e-19
SYT1	-1.14573	3.56925e-12
SNAP25	-1.14474	2.71484e-10
RPH3A	-1.13322	2.50342e-19
PCSK2	-1.12845	4.43275e-26
CDK5R1	-1.12803	7.02221e-29
PDE2A	-1.1277	4.43883e-27
CELF4	-1.12165	4.31717e-18
GPR17	-1.11447	2.48807e-13
GABRB3	-1.11121	9.19007e-30
RP11-229P13.23	-1.10811	2.54854e-13
ATCAY	-1.10511	1.97931e-21
SYT4	-1.0914	1.06498e-19
SHANK2	-1.08412	1.47701e-37
NEFM	-1.08177	6.95876e-11
SLC8A2	-1.08053	5.90328e-24
HIST3H2BB	-1.07749	3.66079e-19
CACNG2	-1.07482	9.94954e-29
CELF3	-1.07437	1.30099e-19
DGKB	-1.07213	1.8292e-38
NMNAT2	-1.0715	4.4376e-26
NRSN1	-1.06705	2.19146e-18
ACSL6	-1.06409	1.96999e-26
JPH3	-1.05408	3.53611e-19
MMD2	-1.05075	4.32244e-25
HIST1H4A	-1.04747	6.39571e-09
RP11-262H14.5	-1.04162	4.8256e-22
NRXN1	-1.03896	1.45743e-28
RAPGEF4	-1.02786	3.18844e-20
MMP24	-1.02319	4.76136e-31
AKT3	-1.01767	6.80872e-35
RMRP	-1.01699	4.71625e-06
STMN2	-1.01406	1.94524e-08
SCN3B	-1.00222	7.00772e-17
NUCB1	1.00054	8.9505e-51
NT5C	1.0007	2.6079e-31
UQCR10	1.00233	3.52626e-18
ST14	1.00239	1.08901e-47
CALR	1.00261	3.51278e-45
SCAND1	1.00403	2.70502e-19
RDH5	1.00414	2.60255e-42
ARAF	1.00421	8.4133e-33
GPR65	1.00422	2.06452e-58
RAB20	1.00438	6.20584e-51
TSTA3	1.00498	1.95736e-31
NMRAL1	1.00593	7.17561e-27
ATRAID	1.00619	5.60182e-43
TMC8	1.00645	7.70041e-65
TMSB4XP8	1.00657	1.30785e-39
IGFBP7	1.00689	1.11819e-22
HAUS7	1.00713	2.3886e-21
RGS19	1.00722	3.67743e-52
ADPRHL2	1.00731	8.00513e-58
PPCS	1.00753	2.72168e-32
ROM1	1.00762	5.81284e-35
ARHGAP30	1.00786	3.28233e-69
STX8	1.00816	9.306e-22
COL18A1	1.00817	9.99738e-28
DYRK4	1.00843	4.20235e-27
S1PR3	1.0086	6.3641e-26
OTOS	1.0086	3.13786e-24
RPS2	1.00861	1.5448e-22
TRAPPC5	1.00916	4.3598e-26
FABP7	1.00958	7.67295e-12
RPL37	1.01002	1.88185e-10
KPTN	1.01042	5.10528e-29
CCDC106	1.01067	2.73753e-24
CIDEB	1.01095	1.90315e-44
TM4SF1	1.01209	1.66497e-25
NPIPA7	1.0123	7.80166e-13
FN1	1.01247	1.76354e-18
PPP1R18	1.01258	3.42473e-44
ATP5F1	1.01313	4.86617e-24
RP11-488C13.7	1.01322	2.59893e-17
FCGR2B	1.01364	5.31075e-28
PSMA5	1.0137	6.29639e-39
MCOLN1	1.0137	1.76056e-28
UROD	1.01376	3.28286e-52
PSMB4	1.01402	1.17943e-31
DARC	1.01408	7.01813e-28
RPS14	1.01411	8.68818e-17
HSPA6	1.0147	5.5213e-36
CX3CR1	1.01475	8.37684e-18
PGPEP1	1.01476	2.17755e-30
FAM96B	1.01525	1.21686e-28
RPL13A	1.01544	3.49078e-21
RPA3	1.01583	3.80989e-35
NUDT1	1.01602	5.59181e-26
CD7	1.01625	3.16698e-60
KIF9	1.01645	1.94434e-37
P2RX4	1.01687	1.69706e-73
RP11-288G11.3	1.01741	3.26563e-10
BLNK	1.01746	2.51647e-50
C2orf40	1.01757	2.53792e-23
PRR13	1.01767	1.61677e-34
VASN	1.01821	1.57901e-28
PNPLA6	1.01916	2.14885e-25
RNPEPL1	1.0195	7.85982e-48
GBA	1.01979	4.02774e-30
STAC3	1.02019	2.30741e-65
LSM5	1.02025	1.18119e-28
WDR46	1.0206	1.12658e-29
PARP9	1.02133	5.58588e-40
NPEPL1	1.0219	7.22049e-30
ACAP1	1.02205	1.47201e-28
NDUFA4L2	1.02253	1.79104e-23
HSP90B1	1.02295	7.92546e-32
AK2	1.02364	4.89296e-50
REEP4	1.02368	5.1402e-71
PLVAP	1.02388	8.99073e-22
HEPN1	1.024	5.02377e-13
FLNC	1.02436	9.14169e-22
MAD1L1	1.02472	2.88284e-26
PTGES3P1	1.02481	1.74577e-33
SLC27A3	1.02535	6.19731e-26
EIF4EBP3	1.0256	2.12869e-25
RP3-508I15.21	1.02624	8.37232e-32
LINC00116	1.02628	7.91199e-24
NCKAP1L	1.02687	1.20289e-56
ELOVL1	1.02698	1.23146e-24
DIRAS3	1.02727	4.32606e-33
CTNNBL1	1.02745	3.18247e-24
SIGLEC10	1.02769	5.62196e-42
C10orf10	1.02821	1.27456e-32
ITGAM	1.02868	7.53037e-56
RP6-109B7.3	1.0291	7.03687e-26
RPS15	1.02926	4.48686e-19
GSTO1	1.02951	1.50599e-24
RPS10	1.0297	4.20891e-17
FAM21D	1.03	9.75091e-17
ACTA2	1.03049	4.02014e-21
SCNM1	1.0305	4.64457e-35
IL13RA1	1.03188	2.49382e-43
RP11-285F7.2	1.03199	9.30888e-25
DAD1	1.03203	4.50237e-23
IGSF6	1.03209	9.97684e-40
PTTG1	1.03262	3.36571e-19
AC034102.1	1.03347	3.50709e-10
GLIPR2	1.03373	1.14948e-31
HMG20B	1.03447	4.31643e-46
EGLN2	1.03498	4.95498e-39
RAB11B-AS1	1.03503	1.55236e-31
SWI5	1.03604	6.92846e-33
GAS6	1.03631	5.34867e-48
RP11-458N5.1	1.03665	2.59684e-19
CHCHD10	1.03669	9.0124e-13
RAMP3	1.03757	1.01506e-27
RP11-195F19.5	1.03775	2.86427e-11
PEPD	1.03795	1.36117e-52
PPP1R13L	1.038	5.59399e-36
LRRC25	1.03818	3.24116e-70
GDF15	1.03847	8.07185e-25
TMEM255B	1.03901	2.48732e-56
BCL7C	1.03933	2.49793e-36
MRPL55	1.03941	2.09548e-27
APOBEC3C	1.03974	5.64981e-54
PILRA	1.03986	1.92095e-54
UBALD2	1.04	3.86731e-26
MIB2	1.04025	2.14683e-27
FHL3	1.04194	1.45212e-66
MMP23B	1.04207	2.09043e-22
IFI44L	1.04232	1.49227e-27
HMGCL	1.04245	1.72399e-69
SSU72	1.04392	3.76178e-36
METRN	1.04433	8.92347e-23
RP11-505K9.1	1.04437	1.18113e-23
OST4	1.04449	1.39277e-29
RP11-1100L3.8	1.04544	3.77719e-14
TEAD4	1.04585	1.58273e-32
EIF4EBP1	1.04631	1.34142e-19
MRPS12	1.04633	1.71151e-45
DDAH2	1.04718	3.65098e-41
CAPZB	1.04737	2.03202e-40
MRPL41	1.04756	2.09797e-16
LRRC23	1.04923	5.7469e-28
ASAP3	1.04963	1.5729e-49
DLGAP1-AS1	1.05	1.19209e-39
C16orf93	1.05004	8.14962e-33
RPL39	1.05088	7.92956e-12
RP11-452F19.3	1.0509	2.09644e-44
GLRX	1.05091	1.06925e-32
CLEC11A	1.05104	1.35839e-40
AC068831.15	1.05155	3.58326e-14
BCAM	1.05206	8.40463e-34
NRD1	1.05233	3.23751e-44
MYL5	1.05242	8.49617e-33
NDUFC1	1.05251	1.57302e-18
PSME1	1.05261	9.64285e-35
SF3B5	1.05272	2.83776e-23
SYK	1.05341	2.2842e-70
RPL22	1.05407	6.02593e-20
CD151	1.05426	4.1876e-47
NECAP2	1.05433	3.56851e-77
COL7A1	1.0549	8.75323e-18
ISOC2	1.05496	1.86056e-37
CEBPB	1.0559	1.1271e-36
ATP5H	1.05605	3.14146e-20
IRF5	1.05716	2.79879e-58
RPLP1	1.05794	1.44797e-15
RP11-742N3.1	1.05845	7.09943e-12
RPS6KA1	1.05864	6.06381e-64
NDUFS8	1.05865	7.03882e-26
2022-09-15	1.05868	1.31442e-27
PET100	1.05873	6.06778e-27
C14orf166	1.05877	1.3754e-27
SOCS3	1.05879	2.29623e-16
ECSCR	1.0595	9.79417e-22
AURKAIP1	1.05966	1.38609e-30
SLC39A4	1.05989	1.35958e-29
LTB	1.06026	7.29209e-46
C5orf38	1.06141	5.09071e-09
DUSP15	1.0626	5.23414e-32
SPSB2	1.06283	5.2827e-43
BTK	1.06308	8.87024e-60
CSTA	1.06317	6.06561e-48
SYNM	1.06334	4.19702e-34
S100A1	1.06339	9.74999e-11
TFPT	1.06425	1.45247e-23
RBM42	1.06534	3.0548e-53
C9orf142	1.06546	3.6457e-25
PLTP	1.06581	1.37817e-34
CECR1	1.06605	1.5499e-53
ANG	1.06662	4.6624e-63
FCGR2C	1.06716	3.26715e-25
CXCL16	1.06768	9.68639e-48
C11orf83	1.06804	2.72029e-30
CRIP2	1.06854	3.22336e-23
AAMDC	1.0687	7.99216e-22
STEAP3	1.06877	6.19768e-34
ST20	1.06898	3.15641e-36
ETHE1	1.06898	4.7755e-53
PPDPF	1.06949	1.48789e-25
PTRF	1.07163	1.73112e-32
LYZ	1.0717	6.96967e-19
ATP5J2	1.07233	2.4609e-24
MMP9	1.07269	6.1859e-15
RPL9P9	1.0728	2.68216e-10
C1RL	1.07293	4.66167e-39
RHBDF2	1.07311	1.503e-47
RAC2	1.07338	2.41582e-45
LILRB1	1.07344	2.10301e-54
ARPC5	1.07386	7.23906e-36
GLA	1.07402	9.0585e-57
DNTTIP2	1.07531	1.16857e-38
HYI	1.07546	2.25053e-30
RPS5	1.07556	2.68829e-21
CTSB	1.07574	9.86896e-50
LCP1	1.07597	8.98393e-53
AL139385.1	1.07604	2.80986e-16
SUSD3	1.07639	3.67743e-52
MMEL1	1.07648	2.45229e-31
FGFR2	1.07662	2.62147e-15
THEMIS2	1.07819	1.93563e-47
ISYNA1	1.07826	1.78316e-32
YIF1B	1.07872	3.20854e-43
MANF	1.08023	5.19721e-30
RP11-65J3.1	1.08057	1.17093e-42
GS1-114I9.1	1.08121	9.11229e-48
CDC26	1.08124	3.62328e-37
APOE	1.08152	1.94107e-20
AC007192.6	1.0818	1.69427e-08
VAT1	1.08202	7.01707e-45
SERPINE1	1.08229	5.50148e-19
ANAPC11	1.08305	3.79426e-28
RPL18	1.08305	1.29765e-26
MT1X	1.08311	1.13357e-11
DDB2	1.08333	1.70532e-61
BCAT2	1.08341	3.22991e-51
SDF2L1	1.08355	4.10771e-37
C19orf10	1.08431	1.58697e-44
CCDC107	1.08435	2.49261e-39
APOBEC3G	1.0849	1.50103e-71
SMCO4	1.08587	1.4511e-38
LMNA	1.08641	2.56808e-48
FUCA2	1.08658	2.90493e-44
PTGS1	1.08708	1.2536e-66
ZMYND10	1.08714	1.93948e-23
NDUFA11	1.08787	7.97288e-24
JUNB	1.08872	6.02105e-24
SP100	1.08873	6.78889e-55
RPS27L	1.08928	5.8927e-21
RNASE1	1.0898	2.59786e-17
GADD45GIP1	1.08981	1.10199e-18
PTAFR	1.0905	6.28102e-64
EVI2B	1.09185	3.62516e-47
RPS8	1.09187	9.84737e-21
RPS20	1.09233	5.87256e-16
CYP27A1	1.09257	6.47039e-28
MT1G	1.09259	7.19055e-12
FAM20A	1.09289	7.68462e-39
GAL3ST4	1.09389	2.321e-59
LTBR	1.09414	5.04664e-55
TBC1D1	1.09514	2.17233e-65
LGALS3BP	1.09558	1.79519e-57
BATF	1.09612	6.66325e-64
TMEM59	1.09651	1.0743e-40
SERPINF1	1.09655	1.25057e-26
RPL36A	1.09705	4.3291e-12
ACADVL	1.09741	3.90057e-39
ATP6V0E1	1.09857	7.45303e-45
UBL5	1.09859	4.75728e-24
MFSD10	1.09889	1.01431e-45
PGLS	1.09918	1.30335e-34
IER2	1.09942	4.41002e-38
CCDC57	1.09947	4.10923e-36
MYO9B	1.09951	1.45909e-51
C16orf89	1.10001	9.40041e-24
SELM	1.10063	2.89694e-18
RHPN1	1.10065	1.74952e-21
SERTAD1	1.10068	4.69052e-69
TWF2	1.10177	1.10365e-57
STAT5A	1.10204	1.20351e-68
NAPRT1	1.10221	1.23857e-19
RP11-305K5.1	1.10263	1.79896e-28
CDC42EP5	1.1031	9.73741e-30
GTF3A	1.10313	2.24322e-28
CNPY3	1.10361	2.16382e-53
RPS11	1.10405	4.38108e-22
AGPAT2	1.10512	3.45497e-43
TNXB	1.10513	3.2071e-45
ICAM1	1.10524	2.91965e-34
RPS9	1.10525	5.14813e-26
ECHDC2	1.10574	9.29904e-29
C11orf24	1.10711	9.55398e-44
IGFBP4	1.10784	3.44377e-26
CNN3	1.10798	5.83515e-21
TMEM219	1.10811	2.79298e-31
C5AR1	1.10856	6.10647e-54
OAS1	1.10875	2.83524e-39
TNFRSF1B	1.10927	1.28741e-73
C19orf53	1.10988	4.59508e-30
BCL2L12	1.11077	1.99341e-66
SDC4	1.11109	2.7523e-23
SH3TC1	1.11144	1.30067e-61
FAHD2CP	1.11149	4.01428e-18
CD48	1.11189	1.40212e-45
RPL27	1.11263	8.12648e-15
GADD45B	1.11376	1.35224e-27
TMC6	1.11404	1.88131e-29
PPP1CA	1.11423	5.49012e-47
MYO15B	1.11486	3.02083e-25
TPPP3	1.11502	2.43172e-15
NMI	1.11507	9.11468e-61
RP11-472N13.3	1.11541	1.75983e-31
IL4I1	1.11586	3.29852e-59
ASIP	1.11722	2.02362e-40
RPL35	1.11816	6.63739e-23
GPR34	1.11822	5.80813e-31
UQCRQ	1.11844	1.92896e-26
SOD2	1.11883	4.10871e-23
NCF1C	1.11913	2.67546e-74
RN7SL731P	1.11983	1.58815e-14
ZNHIT1	1.12024	4.2423e-37
C10orf11	1.12039	8.32282e-85
RP11-69E11.4	1.12082	6.7144e-17
MORN5	1.12129	1.87392e-31
ZNF524	1.12227	4.10559e-43
RPL35A	1.1225	3.77208e-14
TREML1	1.12279	2.34432e-65
SLC2A4RG	1.12417	1.18069e-34
ENG	1.12448	1.95026e-44
IER5L	1.12454	1.30991e-38
TPTEP1	1.12476	2.44097e-09
CYTH4	1.12584	1.28422e-65
PMP22	1.12611	9.54012e-32
HHLA3	1.12669	4.03023e-43
HPGDS	1.12673	4.99731e-66
HLA-DRB5	1.12695	4.54082e-08
CCR1	1.12706	8.58051e-53
AC074212.5	1.12722	2.18316e-44
RNASEK	1.12744	1.30156e-22
FLT3LG	1.12762	2.06578e-55
RP4-668G5.1	1.12851	6.6877e-36
TMEM109	1.12953	1.51035e-68
CCDC109B	1.13	1.34509e-32
NAGK	1.13011	9.9434e-52
LAMA4	1.13061	1.93582e-38
PDLIM1	1.13068	1.81912e-26
CEMP1	1.13201	2.14343e-18
TNC	1.13301	6.75245e-19
EML3	1.13323	6.17924e-41
ZNF593	1.13382	3.96718e-44
RP11-732A19.5	1.13395	4.25646e-22
ATP6V0B	1.13413	5.99067e-43
HEBP1	1.13509	1.32492e-31
MIA	1.13619	3.81498e-23
DNAAF1	1.13648	3.89068e-16
FBXO32	1.1367	9.19853e-36
NDUFB1	1.13691	1.69299e-21
MVP	1.13718	1.83672e-59
SYMPK	1.13748	2.73962e-27
POLD1	1.1377	1.76417e-36
CD4	1.13819	1.85449e-54
CCL3L1	1.13929	1.08764e-11
POLE4	1.13933	2.09151e-29
SYCE1L	1.13959	2.87564e-28
RUNX1	1.1397	2.46715e-54
GNL2	1.1402	7.27213e-49
RP4-639F20.1	1.14021	2.89079e-40
RP4-792G4.2	1.14034	1.64719e-21
TCEB2	1.14066	3.93476e-23
ZFAND2B	1.14157	4.43275e-26
PHF11	1.14232	9.03001e-44
CH25H	1.14252	1.8561e-22
GSTP1	1.1435	6.35864e-27
CCDC152	1.14369	1.748e-27
FBP1	1.14435	2.16245e-85
IFITM1	1.14455	1.21607e-24
CLU	1.14569	3.90707e-28
RASAL3	1.14635	9.80843e-81
CST3	1.14679	1.87605e-18
CYBB	1.14916	4.17166e-38
PLEK	1.14938	1.66142e-52
INPP5D	1.14972	1.17265e-47
MYO1F	1.14998	8.64165e-69
TRAPPC1	1.15084	3.51286e-31
IFI27L2	1.15238	3.53343e-18
PDLIM4	1.1528	5.49421e-24
RP11-1079K10.4	1.15323	8.95618e-14
CD58	1.15341	9.21045e-56
AC005306.3	1.1539	6.42064e-23
PHPT1	1.15399	5.47592e-28
CSF2RA	1.15431	8.57927e-66
FOXJ1	1.15463	8.9951e-28
AC093673.5	1.15515	3.14867e-51
CTSL	1.15537	2.53885e-46
UBXN11	1.15551	1.44151e-44
CIITA	1.15669	1.26246e-47
RPS27	1.15713	2.35976e-13
CLEC2B	1.15726	7.59492e-71
RNASE4	1.15737	1.76124e-57
NUDT14	1.15741	4.09948e-26
EGR1	1.1575	1.32888e-15
CCDC23	1.15769	1.41425e-38
CYTL1	1.15789	5.04984e-46
GNB2	1.1581	2.68344e-40
NAT14	1.15914	5.23414e-32
ARHGAP15	1.16008	3.08576e-93
VWA1	1.16056	1.05412e-23
GRN	1.16063	3.3768e-65
HMGN2	1.1617	1.1954e-34
NDUFS6	1.16252	1.73971e-22
CHCHD5	1.1631	1.02477e-24
HAAO	1.16443	6.4774e-69
NSUN5P2	1.16618	3.95116e-26
MSN	1.16696	1.72108e-29
SLC1A5	1.16748	6.75967e-54
RNF181	1.16804	1.1255e-38
COL1A1	1.16815	9.7282e-15
SSR4	1.16818	1.54289e-22
C1orf228	1.16927	9.33418e-39
IFI35	1.16942	1.24982e-47
CITED4	1.16965	4.14395e-33
NOSIP	1.16987	3.96884e-37
RP11-867G23.4	1.17036	2.19613e-16
KDELR1	1.17061	1.67966e-50
PRKD2	1.1709	8.51507e-60
EBI3	1.17101	3.04572e-73
MTCP1	1.17102	1.02638e-22
ITGAX	1.17383	2.13374e-50
POLR2J	1.1742	3.25185e-34
ORMDL2	1.17541	2.77761e-48
RP11-395P17.11	1.17551	6.62533e-20
PTGDS	1.17561	4.69633e-11
RPS26	1.17602	6.32643e-17
SIL1	1.17609	6.66633e-51
TMUB1	1.17639	1.7832e-40
UBD	1.17662	6.69658e-35
PPP1R14A	1.17668	2.39878e-12
RP11-140K17.3	1.17724	1.73174e-30
FAM212A	1.17742	6.70238e-52
RELB	1.17754	1.47641e-74
MIF	1.17785	3.69035e-24
MT1L	1.1782	1.2699e-29
MMP14	1.17866	7.8512e-26
GNG12	1.17866	8.44866e-32
SEC11C	1.17889	1.78402e-25
CCL4	1.17921	5.27546e-16
GNGT2	1.17976	9.3446e-89
ATP5I	1.18076	4.48862e-17
PFN1	1.18076	5.33293e-44
TLR2	1.18201	3.26829e-62
PLSCR1	1.18269	3.51225e-37
RNF135	1.18374	1.25894e-78
PCOLCE	1.18468	4.75306e-31
MGST2	1.18532	5.33074e-59
CIB1	1.18554	3.9727e-45
OLFML2B	1.18563	6.56759e-38
SIGIRR	1.18599	4.47745e-28
CRYAB	1.18618	2.20852e-11
C17orf49	1.18664	1.94333e-31
LILRA2	1.1876	6.43729e-69
CLEC18B	1.18773	2.99843e-46
HCG25	1.18822	2.04807e-13
OLR1	1.18998	1.71025e-33
TXNDC12	1.19016	6.56825e-57
MT3	1.19021	1.44077e-12
CTSD	1.1916	6.19685e-45
TRPV2	1.19257	1.22001e-56
CD52	1.19364	1.1238e-28
SERPINB1	1.19399	1.33855e-68
SPHK1	1.19491	9.83605e-44
ANXA5	1.19513	6.39826e-32
RNASE2	1.19555	4.7646e-55
POLR2L	1.19575	6.45049e-39
TNFSF13B	1.19619	1.24332e-33
POMGNT1	1.19794	4.83766e-37
MRPL51	1.19806	4.2146e-27
CSRP2	1.19837	2.33026e-22
HEXB	1.20008	3.18974e-55
SLC7A7	1.20036	1.4109e-82
COX6C	1.20158	9.23008e-16
CXCR4	1.20276	1.39067e-41
LINC00984	1.20305	8.17622e-40
FXYD1	1.20342	1.44502e-10
SERPINH1	1.20529	5.2141e-31
CTSS	1.2054	1.81577e-35
S100A16	1.20608	3.63565e-37
ZYX	1.20632	1.19209e-39
ID3	1.20747	7.54493e-25
GFAP	1.20854	1.33041e-25
CSF1R	1.20898	2.01628e-47
SULF1	1.2097	7.21201e-28
CLEC7A	1.21015	4.27328e-62
EMILIN2	1.21044	8.92374e-42
RP11-498C9.3	1.21267	6.94775e-19
DENND2D	1.21318	3.2588e-70
OSCAR	1.21367	4.01844e-70
MRPL52	1.21477	5.90259e-27
HAVCR2	1.21546	2.84983e-71
KRTCAP2	1.21631	1.65673e-37
NINJ1	1.21631	9.89425e-46
AKR1A1	1.21729	3.87901e-54
RGS1	1.21871	7.42075e-18
GADD45A	1.21939	2.30435e-28
ARPC3	1.22034	3.7254e-41
RHOG	1.22066	6.11212e-51
ABCC3	1.22089	3.90716e-31
FAM187A	1.22094	8.2878e-47
FCGR1C	1.22102	4.78348e-61
PTPRCAP	1.22104	4.34521e-39
RP11-626G11.3	1.22421	3.95316e-46
MYL6	1.22572	6.68908e-50
CD86	1.23223	8.96464e-82
SASH3	1.23327	2.45356e-73
RP11-344B5.2	1.23421	5.45715e-82
NCF1B	1.23437	5.53655e-84
PPIB	1.2346	8.33328e-39
CTD-2369P2.12	1.23693	5.00766e-17
EFEMP2	1.238	6.31483e-33
PLA2G16	1.23813	1.94819e-24
GBP3	1.23836	1.95858e-48
ZDHHC12	1.23901	2.95628e-81
NFATC4	1.23944	2.76489e-28
LGALS3	1.23969	5.38605e-30
ARSA	1.23982	5.77804e-49
HCK	1.2402	1.12766e-74
AC002398.9	1.24108	4.99088e-31
IFI16	1.24108	1.91435e-34
TOMM6	1.24329	2.98987e-25
MYL12B	1.24347	1.87015e-34
ATPIF1	1.24349	4.6674e-23
MT1F	1.24353	1.19685e-21
TMEM119	1.24448	3.55309e-50
AC008964.1	1.24573	1.96388e-62
RP11-536K7.3	1.24717	7.7401e-62
VAV1	1.24765	5.13543e-97
CSF3R	1.24778	2.14816e-61
POLD4	1.24801	2.00693e-59
MNDA	1.24862	4.68998e-65
RENBP	1.2492	1.09711e-52
SELPLG	1.25124	1.91271e-50
NDUFB2	1.25203	1.42356e-21
TAPSAR1	1.25262	1.42711e-69
C9orf89	1.25353	6.71751e-38
RP5-1180E21.5	1.25417	1.82554e-23
LINC00085	1.25744	5.62855e-39
IRF7	1.2578	4.89148e-59
PSENEN	1.25781	2.29346e-56
PSMB3	1.25803	1.70684e-34
RP11-810M2.2	1.25897	7.02551e-21
ANXA11	1.25921	4.06273e-37
SLN	1.25965	1.1482e-17
MS4A7	1.26	1.04327e-40
SRM	1.26061	8.18781e-34
COTL1	1.26122	9.03276e-49
CHMP2A	1.26281	6.57109e-39
TMEM54	1.26338	3.1472e-33
MIR142	1.26348	2.59488e-60
AP001007.1	1.26398	4.88075e-87
NKG7	1.26444	1.8519e-46
HM13	1.26448	2.9274e-41
SLPI	1.26559	1.60901e-26
TMEM91	1.26615	2.14958e-32
TXN	1.26698	5.21014e-27
ARID5A	1.26719	7.42142e-76
ZFP36	1.26821	1.47442e-26
PVRL2	1.26895	1.91326e-50
WDR83OS	1.27021	1.9965e-34
SEC61B	1.27095	5.17016e-31
SLC2A5	1.27132	9.35493e-46
RP11-109P14.10	1.27136	5.33859e-26
MT1M	1.27209	5.17049e-20
NME1-NME2	1.27424	2.46887e-36
CARD9	1.27486	1.95613e-85
SERTAD3	1.27558	8.88844e-93
C1orf54	1.27668	8.52859e-55
SLC16A3	1.27861	1.36113e-53
TNFRSF14	1.27873	3.45669e-65
BLVRB	1.27877	2.18928e-51
NLRC5	1.28159	2.11038e-69
HMHA1	1.28293	1.02394e-62
SAMSN1	1.2831	6.67563e-56
PDLIM7	1.28349	5.67766e-44
SERF2	1.28352	1.09918e-38
CTSZ	1.28533	3.91485e-62
IER3	1.28797	3.97667e-36
CKLF	1.28807	4.88507e-43
HSPB6	1.2891	1.30447e-25
PYGL	1.28953	2.74269e-50
ACTB	1.29053	1.45478e-35
CTC-425F1.4	1.29207	3.30519e-32
MRPS15	1.29364	1.02756e-51
MAP3K6	1.2938	3.86123e-41
C1orf85	1.29457	5.04145e-63
TP53TG1	1.29567	1.71693e-42
ARHGAP9	1.29606	2.75361e-88
CD300A	1.29628	5.39708e-91
RP11-108M9.4	1.29914	1.95115e-36
GSN	1.29926	4.10164e-51
SRGN	1.3002	8.37017e-35
HOMER3	1.30136	1.13095e-47
ATP5E	1.30197	2.33275e-34
TAGLN	1.30397	1.2852e-32
TNFRSF6B	1.3065	1.84459e-28
GMPR	1.30878	3.88909e-35
TMEM147	1.3096	3.69418e-49
RPL36	1.31139	3.04969e-21
SQRDL	1.31151	8.70916e-97
ARHGEF1	1.31196	1.85449e-54
NPFF	1.31231	2.40716e-26
DNALI1	1.31392	4.69377e-51
ACSF2	1.31466	1.77805e-55
BCL2A1	1.31611	1.88984e-59
AC091171.1	1.31643	3.04564e-19
IRF3	1.31662	7.23429e-59
TP53I13	1.31843	4.13358e-57
COX6B1	1.31918	2.10807e-29
RAB34	1.31925	8.95624e-43
TRIP6	1.3193	8.3255e-66
C1orf122	1.32129	1.67472e-35
CMTM7	1.32155	3.57655e-97
GGT5	1.32512	4.15515e-39
EMP1	1.32572	3.46256e-29
NENF	1.32581	9.58097e-27
MAOB	1.32606	4.31577e-17
PRDX6	1.32886	8.5541e-47
CTD-2647L4.5	1.32904	1.06047e-23
SFRP4	1.32994	3.11733e-38
FPR1	1.33048	2.24749e-53
MOV10	1.33058	1.35744e-56
SHFM1	1.33338	4.88591e-29
PLCB2	1.33368	2.02673e-72
CAPNS1	1.33422	1.78895e-42
PARP10	1.33436	1.16166e-57
VCAM1	1.33442	1.40231e-30
CYR61	1.33454	8.34077e-25
IFI27	1.33503	3.77528e-30
SAT1	1.33549	4.65716e-50
LAMTOR5	1.3371	3.80087e-35
RP11-638I2.6	1.33723	3.75809e-13
LAMTOR4	1.33795	1.33664e-34
SAP25	1.33804	6.7013e-24
BLOC1S1	1.33815	6.35584e-31
HLA-E	1.33839	4.42925e-81
CASP4	1.33958	8.84396e-72
H2AFJ	1.34177	7.75661e-53
LSM10	1.3419	5.70145e-53
MAN1C1	1.3426	9.21426e-35
TAGLN2	1.34463	3.26498e-37
FAM229A	1.34479	7.34514e-39
CORO1A	1.34593	6.22459e-69
RPLP2	1.34642	6.32618e-17
PIFO	1.34759	1.69977e-49
ZBTB48	1.34889	5.52427e-37
PRAM1	1.3517	3.40567e-67
BGN	1.35189	2.59254e-30
FTH1	1.35474	1.94777e-29
NDUFS5	1.35476	3.56985e-27
WAS	1.35721	2.06803e-82
PDCD5	1.359	1.50897e-37
HOTAIRM1	1.35961	5.85375e-39
PIEZO1	1.36041	7.81747e-42
FAM26F	1.36046	1.48826e-68
ALDH16A1	1.3618	1.28094e-54
MS4A4A	1.362	1.13796e-47
IFI6	1.36612	7.64073e-42
TBXAS1	1.3672	1.25305e-97
UBA7	1.3687	1.34333e-57
RPS16	1.36887	3.21908e-22
SLC4A2	1.37119	9.953e-55
APBB1IP	1.37314	6.70216e-65
C19orf81	1.37421	7.5162e-33
EFEMP1	1.37482	4.43883e-27
UBA52	1.37501	1.73436e-28
CCL5	1.3763	1.9403e-56
DPP7	1.37676	4.17713e-32
PLAUR	1.37776	1.42744e-55
TXNDC17	1.37799	7.73084e-44
BATF3	1.37802	2.08398e-57
HLA-DOA	1.37846	3.43018e-55
HCLS1	1.379	7.03202e-70
MT1E	1.37902	2.9704e-23
RP11-316M1.12	1.37908	7.45977e-28
CD33	1.37973	1.76957e-91
IGHG3	1.37975	6.61237e-23
SYNGR2	1.38411	8.8085e-60
RRAS	1.38496	9.23825e-59
LGMN	1.38507	8.43166e-59
CYP21A2	1.3853	5.03317e-54
RPS17	1.38548	4.28757e-18
TUBB6	1.38752	4.24743e-54
C1S	1.38847	5.69075e-38
BOLA2B	1.3893	1.52435e-31
RP11-1100L3.7	1.38976	2.10533e-18
RHOC	1.39096	4.47138e-70
VMO1	1.39332	1.7045e-60
COL6A2	1.39369	1.46081e-27
A1BG	1.39719	5.09103e-35
RP11-862L9.3	1.39786	1.27347e-07
DPM3	1.39814	5.81132e-33
ISG20	1.39857	7.32133e-54
MRPL20	1.39865	6.54218e-43
FCGR2A	1.40022	6.92203e-55
LPAR6	1.40061	1.14435e-66
LYL1	1.40449	2.2821e-82
DUSP23	1.4049	9.92069e-61
HLA-DQA1	1.4085	5.28269e-18
NOP10	1.40974	1.10069e-32
NMB	1.41139	2.45341e-18
ALOX5	1.41194	2.11476e-49
OLFML3	1.41395	4.78634e-74
GBP1	1.41419	5.68712e-40
RP11-138I1.4	1.41461	2.40624e-16
IGLC2	1.41592	3.01359e-22
SMIM4	1.42529	1.98471e-44
CRNDE	1.42593	2.16593e-29
MSR1	1.42692	1.04835e-49
CITED1	1.4281	9.05024e-37
LINC01023	1.42873	2.75234e-45
ABI3	1.42931	5.15957e-94
LAIR1	1.42952	6.4774e-69
EVA1B	1.43079	3.47973e-53
LAT2	1.43142	2.08043e-89
MGST1	1.43255	2.97525e-28
RNASE6	1.43397	5.32805e-83
TGFB1	1.43662	3.14113e-73
POLR2I	1.43773	2.27581e-30
MIIP	1.43791	7.46535e-38
TNFAIP2	1.44023	1.66796e-60
EHBP1L1	1.44044	7.68068e-52
C19orf24	1.44407	1.162e-39
RP11-63M22.2	1.44416	6.92367e-18
TNFRSF1A	1.44534	1.22815e-73
RPL28	1.4457	1.72963e-31
FAH	1.44683	4.28824e-59
PSMB10	1.44834	1.27993e-42
CCDC88B	1.44844	5.69008e-41
RP11-552D4.1	1.44857	6.76299e-39
HSPA7	1.45158	1.10476e-41
MYEOV2	1.4531	5.32348e-22
TNFAIP8L2	1.45331	5.41234e-99
RABAC1	1.45338	7.54744e-45
DHRS3	1.45346	3.27854e-64
ODF3B	1.45385	5.39813e-53
SH3BGRL3	1.45741	1.01157e-58
C1orf194	1.45989	2.91152e-32
ADORA3	1.46078	7.45892e-55
C2	1.46277	2.98206e-74
NCF4	1.46334	2.12506e-104
PLP2	1.46451	2.74233e-50
FAM20C	1.46736	3.94237e-59
MINOS1	1.46772	2.36333e-35
HLA-C	1.46785	9.44389e-22
RP4-545K15.3	1.46866	2.26514e-19
DEF6	1.46905	2.55877e-106
COMMD6	1.47113	4.4376e-26
HLA-A	1.47511	3.04284e-44
LINC00152	1.48019	1.87388e-37
C1orf86	1.48105	3.20827e-44
APLNR	1.48117	1.62408e-29
AC012615.1	1.48183	3.11478e-21
C4orf48	1.48195	1.18303e-22
S100A9	1.48224	3.14465e-25
CD163	1.48281	2.21506e-32
LAMTOR2	1.48747	2.34552e-52
MIR4435-1HG	1.48775	1.35868e-37
RP11-161H23.5	1.48777	7.74368e-31
PSMB8	1.49192	2.89806e-65
RFXANK	1.49285	3.27756e-39
CASP1	1.49303	5.81561e-92
PRDX1	1.49407	1.46622e-43
CTD-2540B15.13	1.49518	4.19189e-14
RP1-20B21.4	1.49696	2.24613e-25
RAB32	1.4972	2.2606e-83
HMOX1	1.50055	8.32399e-45
MYL12A	1.50167	2.95044e-54
PSME2	1.50478	9.34893e-55
S100A2	1.50507	2.5873e-54
ATOX1	1.50628	2.90391e-31
EVA1C	1.50711	3.87189e-54
S100A8	1.50717	8.04635e-28
UPP1	1.5072	9.91334e-51
AP003068.9	1.50793	2.08894e-11
SOD3	1.50807	6.48232e-35
LIPE-AS1	1.50862	3.45233e-38
COPZ2	1.50877	1.99717e-57
LA16c-390E6.5	1.51139	3.93141e-26
MILR1	1.51269	2.86333e-95
RBP1	1.51334	8.85631e-26
C3AR1	1.51372	5.15267e-79
CEBPD	1.51597	1.89083e-48
JOSD2	1.5172	1.34006e-44
SNHG9	1.5185	1.73699e-35
MRC2	1.51961	4.70102e-60
RPS28	1.52018	2.55805e-18
BRI3	1.52193	2.88324e-44
CFI	1.5234	1.96806e-39
CD53	1.52352	3.6255e-58
PLAU	1.52547	4.31686e-47
PLXND1	1.52733	4.02865e-57
BUD31	1.52831	5.55265e-39
SCIN	1.52863	1.56924e-57
HLA-F	1.53062	1.51364e-66
SEC61G	1.53113	1.04869e-28
CD63	1.53216	1.64786e-57
TGFBI	1.53222	4.70581e-35
RPL11	1.5336	5.14813e-26
MICALL2	1.53459	5.50852e-44
CPVL	1.53989	1.38238e-65
CCL3	1.54286	1.72637e-22
CTSH	1.54419	3.95139e-38
CAPS	1.54454	1.8772e-53
TMEM176A	1.54464	1.04389e-47
IL32	1.54556	1.13661e-37
FCGBP	1.54574	2.11311e-44
RP11-618K13.2	1.54663	2.6333e-17
FOLR2	1.55062	7.26773e-51
NCF1	1.5531	1.55179e-94
METTL7B	1.55441	1.50013e-36
SERPINB6	1.55487	3.26564e-60
FCGRT	1.55512	4.99478e-90
IGHG2	1.55637	6.73112e-23
AP2S1	1.55689	4.77866e-38
VSIG4	1.56496	3.58421e-55
RAB13	1.56532	1.96438e-51
ROMO1	1.56549	1.77251e-34
PSMB9	1.5662	2.02745e-57
FUOM	1.56987	1.00621e-82
S100A13	1.57035	1.5858e-27
IFI44	1.57195	1.69662e-60
S100A3	1.57257	1.15733e-53
EMILIN1	1.57273	1.48356e-58
FAM181A	1.57707	2.17479e-52
ARPC1B	1.5773	6.05743e-91
SNRPD2	1.5784	1.96366e-37
PARVG	1.58067	2.69718e-99
AGTRAP	1.58529	3.18168e-91
CD44	1.58579	1.34628e-36
A2M	1.59459	7.27779e-65
IGHA1	1.5999	6.21064e-25
AC132217.4	1.60045	2.44634e-23
TCIRG1	1.60523	5.52931e-85
RP5-940J5.9	1.61321	6.472e-28
IGFLR1	1.61357	1.20336e-89
ARHGDIB	1.61509	3.34168e-63
PRR24	1.61768	2.14208e-49
CFD	1.61769	4.63468e-59
GPSM3	1.6241	1.89997e-104
RP5-977B1.11	1.63317	3.07554e-22
NDUFA3	1.63671	3.48618e-29
FCGR1B	1.63865	4.56138e-73
GPNMB	1.63926	6.52552e-34
FERMT3	1.64297	8.33e-101
ARHGAP4	1.6471	7.91405e-87
STXBP2	1.6484	1.07722e-85
HLA-DQB1	1.64907	7.17698e-20
UNC93B1	1.6508	8.33e-101
RPS19	1.65732	1.65344e-34
FABP5	1.65758	1.61682e-30
LAMB2	1.66078	8.60976e-67
RCN3	1.6624	2.8691e-61
RP11-386G11.10	1.66998	1.5983e-20
LILRB4	1.67115	2.75101e-78
IGLC3	1.67134	8.8192e-24
RNASET2	1.67136	8.81668e-94
IGLC1	1.67169	1.0133e-24
GDF1	1.67789	2.15355e-15
AC006129.4	1.68137	1.03555e-59
GSDMD	1.68153	9.21134e-73
AC011558.5	1.68494	1.29168e-31
C1orf162	1.68669	6.33321e-89
SHKBP1	1.68939	3.30655e-68
LY96	1.69099	7.66304e-77
IFITM2	1.69409	9.28848e-52
AEBP1	1.69869	6.20977e-35
CD99	1.70217	1.39673e-44
PTPN6	1.70237	8.35858e-108
GPX1	1.70909	3.87001e-75
GNG5	1.71986	3.25975e-51
CTSC	1.73542	9.23611e-83
TMEM176B	1.73655	3.94751e-67
UCP2	1.74562	2.90349e-74
NUPR1	1.74886	5.00092e-41
RARRES2	1.74989	2.20968e-30
RGS10	1.75142	2.49222e-68
GYPC	1.75277	3.20452e-84
MT2A	1.75368	4.65533e-40
SLC11A1	1.75501	2.284e-67
CD37	1.75796	2.41565e-95
LGALS9	1.7613	2.14192e-92
SERPING1	1.76282	1.08852e-57
CARD16	1.76332	4.0645e-93
SIPA1	1.7726	1.57803e-75
PDPN	1.77427	1.35272e-48
TMSB10	1.77602	1.1411e-42
C1QC	1.77658	3.18467e-66
LGALS1	1.786	6.57479e-51
LY86	1.78617	5.70289e-86
STAB1	1.79042	5.35127e-66
BST2	1.79153	9.93337e-86
PGAM2	1.79326	2.53859e-47
IGFBP2	1.7957	1.07445e-29
TNFRSF12A	1.79799	4.14271e-44
CTD-2540B15.11	1.80941	3.41475e-35
LTC4S	1.81501	5.64981e-54
SERPINA1	1.82124	2.96536e-87
TMSB4X	1.82963	5.70145e-53
CP	1.84609	2.55236e-46
APOC1	1.85117	4.80103e-45
ALOX5AP	1.85147	2.26805e-66
CTD-2192J16.22	1.85502	5.59509e-39
MUC1	1.85699	2.69136e-66
IL18	1.85744	6.49798e-104
TSPO	1.85852	5.9665e-67
B2M	1.86506	4.28882e-47
PI16	1.86726	9.81196e-38
FTL	1.87052	7.69375e-69
LTF	1.87088	1.81717e-30
VAMP5	1.87207	6.697e-67
FLNA	1.87259	2.6375e-66
HLA-DMB	1.8812	3.75174e-86
CD68	1.88463	5.86079e-75
HLA-B	1.88853	2.12041e-59
HLA-DMA	1.89108	6.07524e-74
FCGR3A	1.90127	4.14134e-66
CCL2	1.90614	4.99134e-39
ITGB2	1.90717	3.84953e-92
PLD4	1.92594	7.58902e-53
HLA-DPA1	1.92659	1.10595e-45
ANXA2	1.93328	6.51128e-56
NPC2	1.93718	1.63856e-77
IFITM3	1.94392	1.75839e-55
CLIC1	1.94827	3.50828e-88
SLC15A3	1.95322	2.43572e-99
ANXA1	1.95463	9.74935e-37
VAMP8	1.95992	4.57861e-101
C1R	1.96253	9.36732e-60
RARRES3	1.96895	2.20657e-74
LST1	1.97185	8.97826e-81
MGP	1.97756	5.43426e-37
GMFG	1.98769	1.63566e-83
PCED1B-AS1	1.9958	8.90576e-102
ISG15	2.00432	1.36952e-54
PYCARD	2.0071	4.4629e-105
SPI1	2.02138	3.61504e-98
CD14	2.022	1.09081e-83
IGHG1	2.03629	1.65069e-24
C1QA	2.03992	1.45743e-98
ITGB4	2.04422	1.04993e-73
HLA-DPB1	2.04495	5.88363e-53
HAMP	2.04884	2.25402e-66
MS4A6A	2.05232	1.97637e-58
PLEKHA4	2.05943	1.105e-59
NNMT	2.06121	2.25723e-45
VIM	2.0629	6.72613e-54
LAPTM5	2.0664	7.53279e-96
HCST	2.07143	7.2907e-87
APOC2	2.08317	8.57529e-68
HSPB1	2.09118	2.64518e-50
SPOCD1	2.09137	5.93868e-45
S100A4	2.09955	1.6648e-71
FCER1G	2.10476	2.01207e-72
EMP3	2.11884	1.12618e-56
HLA-DRA	2.12795	8.13857e-50
CD74	2.13021	1.66413e-77
HLA-DRB1	2.14323	2.12068e-42
IFI30	2.16115	6.65798e-79
C1QB	2.16392	1.04976e-96
TYROBP	2.17297	6.49798e-104
GBP2	2.17369	2.63096e-76
SPP1	2.21694	1.51896e-45
FXYD5	2.21751	2.27203e-78
TREM2	2.22575	7.50454e-98
C4A	2.24818	2.93756e-67
CAPG	2.25892	9.98148e-93
IGKC	2.2684	4.43101e-30
AC015936.3	2.28654	3.11245e-63
AIF1	2.31015	1.63595e-87
CYBA	2.34434	3.517e-102
S100A6	2.36022	9.55172e-68
FCGR1A	2.36278	1.62845e-88
NAPSB	2.3643	2.9972e-81
S100A11	2.37659	5.84885e-91
TYMP	2.39885	3.50828e-88
C4B	2.44072	1.41888e-72
S100A10	2.48466	2.57854e-69
TIMP1	2.52679	6.56738e-49
CHI3L1	2.55893	1.82295e-33
SERPINA3	2.79255	3.14295e-53
C3	2.79716	1.18218e-89
CHI3L2	3.21737	1.16011e-74

## Sheet: Table S5
Table S5 GO enrichment analyses of subclass based on differentially expressed genes between two subclasses
ID	Description	GeneRatio	BgRatio	pvalue	p.adjust	qvalue	ONTOLOGY	Count
GO:0042119	neutrophil activation	105/849	500/18862	1.28933e-41	6.39896e-38	4.9619e-38	BP	105
GO:0002283	neutrophil activation involved in immune response	102/849	488/18862	3.14594e-40	7.80666e-37	6.05346e-37	BP	102
GO:0043312	neutrophil degranulation	101/849	485/18862	1.10333e-39	1.82528e-36	1.41536e-36	BP	101
GO:0002446	neutrophil mediated immunity	101/849	499/18862	1.5438e-38	1.91547e-35	1.4853e-35	BP	101
GO:0034341	response to interferon-gamma	62/849	197/18862	1.43559e-35	1.42497e-32	1.10495e-32	BP	62
GO:0071346	cellular response to interferon-gamma	53/849	177/18862	2.4189e-29	2.00083e-26	1.55149e-26	BP	53
GO:0060333	interferon-gamma-mediated signaling pathway	35/849	91/18862	6.18471e-24	4.38496e-21	3.4002e-21	BP	35
GO:0019882	antigen processing and presentation	53/849	234/18862	5.70043e-23	3.53641e-20	2.74221e-20	BP	53
GO:0006613	cotranslational protein targeting to membrane	36/849	110/18862	8.66063e-22	4.77586e-19	3.70331e-19	BP	36
GO:0006614	SRP-dependent cotranslational protein targeting to membrane	35/849	105/18862	1.60856e-21	7.98327e-19	6.19041e-19	BP	35
GO:0070661	leukocyte proliferation	59/849	312/18862	3.14059e-21	1.41698e-18	1.09876e-18	BP	59
GO:0070663	regulation of leukocyte proliferation	51/849	241/18862	9.54506e-21	3.94768e-18	3.06112e-18	BP	51
GO:0045047	protein targeting to ER	36/849	120/18862	2.36876e-20	9.0432e-18	7.0123e-18	BP	36
GO:0048002	antigen processing and presentation of peptide antigen	45/849	194/18862	4.00527e-20	1.40944e-17	1.09291e-17	BP	45
GO:0050670	regulation of lymphocyte proliferation	48/849	221/18862	4.25983e-20	1.40944e-17	1.09291e-17	BP	48
GO:0032944	regulation of mononuclear cell proliferation	48/849	223/18862	6.3571e-20	1.97189e-17	1.52905e-17	BP	48
GO:0072599	establishment of protein localization to endoplasmic reticulum	36/849	124/18862	8.02414e-20	2.34258e-17	1.81649e-17	BP	36
GO:0002478	antigen processing and presentation of exogenous peptide antigen	42/849	177/18862	2.92065e-19	8.05289e-17	6.24439e-17	BP	42
GO:0002697	regulation of immune effector process	70/849	465/18862	3.66253e-19	9.56692e-17	7.4184e-17	BP	70
GO:0050867	positive regulation of cell activation	65/849	412/18862	6.16571e-19	1.53002e-16	1.18641e-16	BP	65
GO:0042110	T cell activation	70/849	474/18862	1.06724e-18	2.52224e-16	1.9558e-16	BP	70
GO:0006612	protein targeting to membrane	45/849	211/18862	1.37294e-18	3.09724e-16	2.40167e-16	BP	45
GO:0019884	antigen processing and presentation of exogenous antigen	42/849	185/18862	1.70187e-18	3.67233e-16	2.84761e-16	BP	42
GO:0046651	lymphocyte proliferation	52/849	282/18862	2.39573e-18	4.95417e-16	3.84157e-16	BP	52
GO:0001819	positive regulation of cytokine production	66/849	437/18862	3.36334e-18	6.6769e-16	5.17742e-16	BP	66
GO:0032943	mononuclear cell proliferation	52/849	285/18862	3.86523e-18	7.37814e-16	5.72117e-16	BP	52
GO:0007159	leukocyte cell-cell adhesion	59/849	366/18862	9.67016e-18	1.77752e-15	1.37833e-15	BP	59
GO:0002696	positive regulation of leukocyte activation	62/849	401/18862	1.14052e-17	2.02157e-15	1.56757e-15	BP	62
GO:0042098	T cell proliferation	42/849	195/18862	1.33795e-17	2.28974e-15	1.77552e-15	BP	42
GO:0070972	protein localization to endoplasmic reticulum	37/849	152/18862	1.62229e-17	2.68381e-15	2.08108e-15	BP	37
GO:0042129	regulation of T cell proliferation	38/849	168/18862	8.43663e-17	1.35068e-14	1.04735e-14	BP	38
GO:0002460	adaptive immune response based on somatic recombination of immune receptors built from immunoglobulin superfamily domains	56/849	367/18862	8.23556e-16	1.27728e-13	9.90435e-14	BP	56
GO:0019083	viral transcription	38/849	180/18862	9.6099e-16	1.44527e-13	1.1207e-13	BP	38
GO:0002237	response to molecule of bacterial origin	54/849	346/18862	1.02576e-15	1.49731e-13	1.16105e-13	BP	54
GO:0002683	negative regulation of immune system process	58/849	403/18862	3.62881e-15	5.14566e-13	3.99006e-13	BP	58
GO:0052547	regulation of peptidase activity	62/849	455/18862	5.33887e-15	7.36023e-13	5.70729e-13	BP	62
GO:0002429	immune response-activating cell surface receptor signaling pathway	64/849	481/18862	6.0263e-15	7.87067e-13	6.10309e-13	BP	64
GO:0002757	immune response-activating signal transduction	64/849	481/18862	6.0263e-15	7.87067e-13	6.10309e-13	BP	64
GO:0000184	nuclear-transcribed mRNA catabolic process, nonsense-mediated decay	30/849	120/18862	8.5804e-15	1.09191e-12	8.46692e-13	BP	30
GO:1903037	regulation of leukocyte cell-cell adhesion	51/849	330/18862	9.82814e-15	1.21943e-12	9.45571e-13	BP	51
GO:0034612	response to tumor necrosis factor	50/849	320/18862	1.15987e-14	1.404e-12	1.0887e-12	BP	50
GO:0051251	positive regulation of lymphocyte activation	53/849	356/18862	1.41593e-14	1.67315e-12	1.2974e-12	BP	53
GO:0006909	phagocytosis	55/849	381/18862	1.68479e-14	1.94456e-12	1.50786e-12	BP	55
GO:0002449	lymphocyte mediated immunity	53/849	360/18862	2.26208e-14	2.55152e-12	1.97851e-12	BP	53
GO:0019080	viral gene expression	38/849	198/18862	2.49908e-14	2.75621e-12	2.13723e-12	BP	38
GO:0060326	cell chemotaxis	48/849	306/18862	3.42444e-14	3.69468e-12	2.86493e-12	BP	48
GO:0042590	antigen processing and presentation of exogenous peptide antigen via MHC class I	24/849	80/18862	5.1259e-14	5.41274e-12	4.19716e-12	BP	24
GO:0031349	positive regulation of defense response	52/849	361/18862	9.7556e-14	1.00326e-11	7.77954e-12	BP	52
GO:0032496	response to lipopolysaccharide	49/849	326/18862	9.90529e-14	1.00326e-11	7.77954e-12	BP	49
GO:0050863	regulation of T cell activation	49/849	327/18862	1.11617e-13	1.10791e-11	8.59099e-12	BP	49
GO:0022407	regulation of cell-cell adhesion	58/849	437/18862	1.32101e-13	1.28553e-11	9.96825e-12	BP	58
GO:0052548	regulation of endopeptidase activity	57/849	426/18862	1.52908e-13	1.45939e-11	1.13164e-11	BP	57
GO:0006959	humoral immune response	53/849	380/18862	2.10582e-13	1.97193e-11	1.52908e-11	BP	53
GO:1903039	positive regulation of leukocyte cell-cell adhesion	40/849	234/18862	2.81021e-13	2.58279e-11	2.00275e-11	BP	40
GO:0002685	regulation of leukocyte migration	37/849	205/18862	3.98668e-13	3.59744e-11	2.78953e-11	BP	37
GO:0030595	leukocyte chemotaxis	39/849	226/18862	4.09419e-13	3.62848e-11	2.8136e-11	BP	39
GO:0097529	myeloid leukocyte migration	38/849	218/18862	5.93626e-13	5.16871e-11	4.00793e-11	BP	38
GO:0090150	establishment of protein localization to membrane	50/849	354/18862	6.32148e-13	5.40922e-11	4.19443e-11	BP	50
GO:0071356	cellular response to tumor necrosis factor	45/849	296/18862	6.83915e-13	5.753e-11	4.461e-11	BP	45
GO:0022409	positive regulation of cell-cell adhesion	43/849	276/18862	9.59669e-13	7.87372e-11	6.10546e-11	BP	43
GO:0002479	antigen processing and presentation of exogenous peptide antigen via MHC class I, TAP-dependent	22/849	75/18862	9.67755e-13	7.87372e-11	6.10546e-11	BP	22
GO:0002687	positive regulation of leukocyte migration	29/849	133/18862	1.03928e-12	8.31928e-11	6.45096e-11	BP	29
GO:0006413	translational initiation	35/849	193/18862	1.49681e-12	1.17915e-10	9.1434e-11	BP	35
GO:0045088	regulation of innate immune response	46/849	315/18862	1.63767e-12	1.26996e-10	9.84755e-11	BP	46
GO:0006605	protein targeting	56/849	441/18862	2.20773e-12	1.68569e-10	1.30712e-10	BP	56
GO:0060337	type I interferon signaling pathway	24/849	95/18862	3.25113e-12	2.44475e-10	1.89571e-10	BP	24
GO:0002831	regulation of response to biotic stimulus	54/849	420/18862	3.37946e-12	2.50332e-10	1.94113e-10	BP	54
GO:0002703	regulation of leukocyte mediated immunity	36/849	209/18862	3.48618e-12	2.5444e-10	1.97298e-10	BP	36
GO:0071357	cellular response to type I interferon	24/849	96/18862	4.15296e-12	2.98712e-10	2.31628e-10	BP	24
GO:0050777	negative regulation of immune response	30/849	150/18862	4.4818e-12	3.1776e-10	2.46398e-10	BP	30
GO:0045785	positive regulation of cell adhesion	54/849	425/18862	5.39838e-12	3.77354e-10	2.92609e-10	BP	54
GO:0050727	regulation of inflammatory response	49/849	366/18862	7.98092e-12	5.50129e-10	4.26582e-10	BP	49
GO:0002474	antigen processing and presentation of peptide antigen via MHC class I	24/849	99/18862	8.48269e-12	5.68913e-10	4.41148e-10	BP	24
GO:0042102	positive regulation of T cell proliferation	24/849	99/18862	8.48269e-12	5.68913e-10	4.41148e-10	BP	24
GO:1903555	regulation of tumor necrosis factor superfamily cytokine production	31/849	164/18862	9.30079e-12	6.15464e-10	4.77245e-10	BP	31
GO:0034340	response to type I interferon	24/849	101/18862	1.34378e-11	8.77522e-10	6.8045e-10	BP	24
GO:0050851	antigen receptor-mediated signaling pathway	45/849	323/18862	1.48423e-11	9.56655e-10	7.41812e-10	BP	45
GO:0071706	tumor necrosis factor superfamily cytokine production	31/849	167/18862	1.51999e-11	9.67145e-10	7.49946e-10	BP	31
GO:0042116	macrophage activation	24/849	102/18862	1.68353e-11	1.05764e-09	8.2012e-10	BP	24
GO:0070665	positive regulation of leukocyte proliferation	29/849	148/18862	1.73231e-11	1.07468e-09	8.33332e-10	BP	29
GO:0050866	negative regulation of cell activation	34/849	200/18862	2.0304e-11	1.24406e-09	9.64672e-10	BP	34
GO:0071216	cellular response to biotic stimulus	37/849	233/18862	2.11858e-11	1.28226e-09	9.9429e-10	BP	37
GO:0050870	positive regulation of T cell activation	35/849	212/18862	2.41643e-11	1.44491e-09	1.12042e-09	BP	35
GO:0032680	regulation of tumor necrosis factor production	30/849	160/18862	2.48922e-11	1.47072e-09	1.14043e-09	BP	30
GO:0002695	negative regulation of leukocyte activation	32/849	182/18862	3.1853e-11	1.85984e-09	1.44216e-09	BP	32
GO:0070664	negative regulation of leukocyte proliferation	22/849	88/18862	3.25793e-11	1.88013e-09	1.4579e-09	BP	22
GO:0032640	tumor necrosis factor production	30/849	162/18862	3.44535e-11	1.96543e-09	1.52404e-09	BP	30
GO:0002573	myeloid leukocyte differentiation	34/849	204/18862	3.56601e-11	2.01115e-09	1.55949e-09	BP	34
GO:0051250	negative regulation of lymphocyte activation	29/849	153/18862	4.0595e-11	2.26374e-09	1.75536e-09	BP	29
GO:0050672	negative regulation of lymphocyte proliferation	21/849	81/18862	4.32362e-11	2.38424e-09	1.84879e-09	BP	21
GO:0050671	positive regulation of lymphocyte proliferation	27/849	135/18862	5.26862e-11	2.87343e-09	2.22812e-09	BP	27
GO:0032945	negative regulation of mononuclear cell proliferation	21/849	82/18862	5.56901e-11	3.00424e-09	2.32955e-09	BP	21
GO:0032612	interleukin-1 production	26/849	126/18862	5.7554e-11	3.0714e-09	2.38163e-09	BP	26
GO:0032946	positive regulation of mononuclear cell proliferation	27/849	136/18862	6.29752e-11	3.32495e-09	2.57824e-09	BP	27
GO:0071219	cellular response to molecule of bacterial origin	34/849	209/18862	7.05402e-11	3.68517e-09	2.85756e-09	BP	34
GO:0010038	response to metal ion	46/849	352/18862	8.08138e-11	4.17791e-09	3.23964e-09	BP	46
GO:0032652	regulation of interleukin-1 production	25/849	119/18862	8.94652e-11	4.57748e-09	3.54948e-09	BP	25
GO:0001906	cell killing	31/849	179/18862	9.64142e-11	4.88269e-09	3.78615e-09	BP	31
GO:0001818	negative regulation of cytokine production	47/849	367/18862	1.01095e-10	5.06802e-09	3.92986e-09	BP	47
GO:0016064	immunoglobulin mediated immune response	35/849	223/18862	1.03269e-10	5.12523e-09	3.97422e-09	BP	35
GO:0050764	regulation of phagocytosis	22/849	94/18862	1.31359e-10	6.4548e-09	5.0052e-09	BP	22
GO:0019724	B cell mediated immunity	35/849	226/18862	1.50738e-10	7.33443e-09	5.68728e-09	BP	35
GO:1903131	mononuclear cell differentiation	50/849	411/18862	1.6144e-10	7.77888e-09	6.03192e-09	BP	50
GO:0045730	respiratory burst	14/849	36/18862	1.89811e-10	9.05801e-09	7.02379e-09	BP	14
GO:0071222	cellular response to lipopolysaccharide	32/849	197/18862	2.6625e-10	1.25848e-08	9.7585e-09	BP	32
GO:1903557	positive regulation of tumor necrosis factor superfamily cytokine production	21/849	90/18862	3.66862e-10	1.71768e-08	1.33192e-08	BP	21
GO:0002833	positive regulation of response to biotic stimulus	37/849	258/18862	4.27091e-10	1.98098e-08	1.5361e-08	BP	37
GO:0002576	platelet degranulation	25/849	128/18862	4.62051e-10	2.12329e-08	1.64645e-08	BP	25
GO:0002920	regulation of humoral immune response	26/849	138/18862	4.74158e-10	2.15894e-08	1.67409e-08	BP	26
GO:0002886	regulation of myeloid leukocyte mediated immunity	16/849	52/18862	5.5794e-10	2.51015e-08	1.94643e-08	BP	16
GO:0002819	regulation of adaptive immune response	29/849	170/18862	5.61409e-10	2.51015e-08	1.94643e-08	BP	29
GO:0006401	RNA catabolic process	49/849	414/18862	6.38704e-10	2.83026e-08	2.19464e-08	BP	49
GO:0002495	antigen processing and presentation of peptide antigen via MHC class II	22/849	103/18862	8.60112e-10	3.77764e-08	2.92927e-08	BP	22
GO:0030198	extracellular matrix organization	47/849	393/18862	1.02e-09	4.44059e-08	3.44334e-08	BP	47
GO:0002699	positive regulation of immune effector process	33/849	219/18862	1.04133e-09	4.47201e-08	3.46769e-08	BP	33
GO:0002504	antigen processing and presentation of peptide or polysaccharide antigen via MHC class II	22/849	104/18862	1.04524e-09	4.47201e-08	3.46769e-08	BP	22
GO:0097028	dendritic cell differentiation	15/849	47/18862	1.0878e-09	4.60836e-08	3.57342e-08	BP	15
GO:0000956	nuclear-transcribed mRNA catabolic process	32/849	208/18862	1.09568e-09	4.60836e-08	3.57342e-08	BP	32
GO:0043062	extracellular structure organization	47/849	394/18862	1.10941e-09	4.62688e-08	3.58779e-08	BP	47
GO:0032760	positive regulation of tumor necrosis factor production	20/849	87/18862	1.27486e-09	5.27262e-08	4.0885e-08	BP	20
GO:0045229	external encapsulating structure organization	47/849	396/18862	1.31106e-09	5.37753e-08	4.16985e-08	BP	47
GO:0042742	defense response to bacterium	43/849	344/18862	1.36433e-09	5.55012e-08	4.30369e-08	BP	43
GO:0030449	regulation of complement activation	23/849	115/18862	1.40631e-09	5.62045e-08	4.35822e-08	BP	23
GO:0010951	negative regulation of endopeptidase activity	35/849	245/18862	1.40859e-09	5.62045e-08	4.35822e-08	BP	35
GO:0010466	negative regulation of peptidase activity	36/849	257/18862	1.41559e-09	5.62045e-08	4.35822e-08	BP	36
GO:0071674	mononuclear cell migration	30/849	190/18862	1.93187e-09	7.60941e-08	5.90051e-08	BP	30
GO:0097530	granulocyte migration	26/849	148/18862	2.28193e-09	8.91748e-08	6.91481e-08	BP	26
GO:1902563	regulation of neutrophil activation	8/849	11/18862	2.38582e-09	9.25063e-08	7.17315e-08	BP	8
GO:0050921	positive regulation of chemotaxis	25/849	139/18862	2.80005e-09	1.07726e-07	8.35331e-08	BP	25
GO:0032102	negative regulation of response to external stimulus	46/849	394/18862	3.33629e-09	1.26537e-07	9.812e-08	BP	46
GO:0031663	lipopolysaccharide-mediated signaling pathway	16/849	58/18862	3.34e-09	1.26537e-07	9.812e-08	BP	16
GO:0033209	tumor necrosis factor-mediated signaling pathway	28/849	174/18862	4.31905e-09	1.6239e-07	1.25921e-07	BP	28
GO:0009615	response to virus	43/849	359/18862	5.05318e-09	1.87199e-07	1.45159e-07	BP	43
GO:0032651	regulation of interleukin-1 beta production	21/849	103/18862	5.05435e-09	1.87199e-07	1.45159e-07	BP	21
GO:0006402	mRNA catabolic process	44/849	375/18862	6.31267e-09	2.32072e-07	1.79954e-07	BP	44
GO:0045089	positive regulation of innate immune response	32/849	223/18862	6.37913e-09	2.32791e-07	1.80512e-07	BP	32
GO:0071621	granulocyte chemotaxis	23/849	124/18862	6.50311e-09	2.35584e-07	1.82677e-07	BP	23
GO:1905517	macrophage migration	15/849	53/18862	7.02382e-09	2.52603e-07	1.95874e-07	BP	15
GO:0002455	humoral immune response mediated by circulating immunoglobulin	26/849	156/18862	7.22796e-09	2.58075e-07	2.00117e-07	BP	26
GO:0046686	response to cadmium ion	16/849	61/18862	7.46222e-09	2.64536e-07	2.05127e-07	BP	16
GO:0043303	mast cell degranulation	14/849	46/18862	7.87651e-09	2.77242e-07	2.1498e-07	BP	14
GO:0002224	toll-like receptor signaling pathway	26/849	157/18862	8.29919e-09	2.90063e-07	2.24921e-07	BP	26
GO:0006801	superoxide metabolic process	17/849	70/18862	9.08016e-09	3.15139e-07	2.44366e-07	BP	17
GO:0045071	negative regulation of viral genome replication	15/849	54/18862	9.32391e-09	3.21351e-07	2.49183e-07	BP	15
GO:0001774	microglial cell activation	14/849	47/18862	1.07566e-08	3.63162e-07	2.81604e-07	BP	14
GO:0002279	mast cell activation involved in immune response	14/849	47/18862	1.07566e-08	3.63162e-07	2.81604e-07	BP	14
GO:0002448	mast cell mediated immunity	14/849	47/18862	1.07566e-08	3.63162e-07	2.81604e-07	BP	14
GO:0098754	detoxification	24/849	138/18862	1.15458e-08	3.87173e-07	3.00223e-07	BP	24
GO:0032611	interleukin-1 beta production	21/849	108/18862	1.23196e-08	4.10351e-07	3.18196e-07	BP	21
GO:1902105	regulation of leukocyte differentiation	36/849	279/18862	1.30733e-08	4.32553e-07	3.35411e-07	BP	36
GO:2000116	regulation of cysteine-type endopeptidase activity	32/849	230/18862	1.36812e-08	4.49667e-07	3.48682e-07	BP	32
GO:0019886	antigen processing and presentation of exogenous peptide antigen via MHC class II	20/849	99/18862	1.38019e-08	4.5065e-07	3.49444e-07	BP	20
GO:0032963	collagen metabolic process	21/849	109/18862	1.46226e-08	4.74326e-07	3.67803e-07	BP	21
GO:0050868	negative regulation of T cell activation	22/849	119/18862	1.4733e-08	4.74803e-07	3.68173e-07	BP	22
GO:0043903	regulation of biological process involved in symbiotic interaction	29/849	197/18862	1.82541e-08	5.84485e-07	4.53223e-07	BP	29
GO:0050792	regulation of viral process	28/849	186/18862	1.953e-08	6.2133e-07	4.81793e-07	BP	28
GO:0030099	myeloid cell differentiation	46/849	419/18862	2.2846e-08	7.22196e-07	5.60007e-07	BP	46
GO:0031348	negative regulation of defense response	32/849	236/18862	2.5602e-08	8.04195e-07	6.23591e-07	BP	32
GO:0050729	positive regulation of inflammatory response	23/849	133/18862	2.59429e-08	8.09777e-07	6.27919e-07	BP	23
GO:1990266	neutrophil migration	22/849	123/18862	2.76181e-08	8.56679e-07	6.64288e-07	BP	22
GO:0030593	neutrophil chemotaxis	20/849	103/18862	2.80076e-08	8.63365e-07	6.69472e-07	BP	20
GO:0001909	leukocyte mediated cytotoxicity	21/849	113/18862	2.84131e-08	8.70459e-07	6.74974e-07	BP	21
GO:0043300	regulation of leukocyte degranulation	13/849	43/18862	2.96206e-08	9.01885e-07	6.99342e-07	BP	13
GO:0050766	positive regulation of phagocytosis	16/849	67/18862	3.20918e-08	9.71168e-07	7.53066e-07	BP	16
GO:0038093	Fc receptor signaling pathway	32/849	239/18862	3.47088e-08	1.041e-06	8.07211e-07	BP	32
GO:0032663	regulation of interleukin-2 production	15/849	59/18862	3.48187e-08	1.041e-06	8.07211e-07	BP	15
GO:1905523	positive regulation of macrophage migration	10/849	24/18862	3.57335e-08	1.06195e-06	8.23458e-07	BP	10
GO:0002698	negative regulation of immune effector process	22/849	125/18862	3.74131e-08	1.10524e-06	8.57031e-07	BP	22
GO:0002291	T cell activation via T cell receptor contact with antigen bound to MHC molecule on antigen presenting cell	7/849	10/18862	3.89256e-08	1.14312e-06	8.86404e-07	BP	7
GO:0050852	T cell receptor signaling pathway	29/849	204/18862	4.02398e-08	1.17476e-06	9.10939e-07	BP	29
GO:0045576	mast cell activation	15/849	60/18862	4.45107e-08	1.29185e-06	1.00173e-06	BP	15
GO:1903706	regulation of hemopoiesis	45/849	415/18862	4.70584e-08	1.35785e-06	1.05291e-06	BP	45
GO:0072593	reactive oxygen species metabolic process	35/849	281/18862	5.11408e-08	1.46712e-06	1.13764e-06	BP	35
GO:0007162	negative regulation of cell adhesion	36/849	295/18862	5.59071e-08	1.59464e-06	1.23652e-06	BP	36
GO:0032623	interleukin-2 production	15/849	61/18862	5.65918e-08	1.60494e-06	1.24451e-06	BP	15
GO:0071276	cellular response to cadmium ion	12/849	38/18862	5.87148e-08	1.64971e-06	1.27922e-06	BP	12
GO:0002704	negative regulation of leukocyte mediated immunity	14/849	53/18862	5.88352e-08	1.64971e-06	1.27922e-06	BP	14
GO:0048525	negative regulation of viral process	18/849	89/18862	7.14816e-08	1.99305e-06	1.54546e-06	BP	18
GO:0070374	positive regulation of ERK1 and ERK2 cascade	29/849	210/18862	7.67697e-08	2.12854e-06	1.65051e-06	BP	29
GO:1905521	regulation of macrophage migration	12/849	39/18862	8.13543e-08	2.24312e-06	1.73936e-06	BP	12
GO:0002832	negative regulation of response to biotic stimulus	19/849	100/18862	8.9389e-08	2.45104e-06	1.90059e-06	BP	19
GO:0070372	regulation of ERK1 and ERK2 cascade	36/849	301/18862	9.33981e-08	2.54689e-06	1.97492e-06	BP	36
GO:0002690	positive regulation of leukocyte chemotaxis	18/849	91/18862	1.0233e-07	2.7747e-06	2.15157e-06	BP	18
GO:0098883	synapse pruning	7/849	11/18862	1.0287e-07	2.7747e-06	2.15157e-06	BP	7
GO:0006956	complement activation	26/849	178/18862	1.15948e-07	3.09569e-06	2.40047e-06	BP	26
GO:0002822	regulation of adaptive immune response based on somatic recombination of immune receptors built from immunoglobulin superfamily domains	24/849	155/18862	1.16018e-07	3.09569e-06	2.40047e-06	BP	24
GO:0046456	icosanoid biosynthetic process	14/849	56/18862	1.25267e-07	3.32461e-06	2.57797e-06	BP	14
GO:0045861	negative regulation of proteolysis	39/849	346/18862	1.34877e-07	3.5606e-06	2.76097e-06	BP	39
GO:0045824	negative regulation of innate immune response	15/849	65/18862	1.40595e-07	3.69192e-06	2.8628e-06	BP	15
GO:0032418	lysosome localization	16/849	74/18862	1.42941e-07	3.73377e-06	2.89525e-06	BP	16
GO:0002367	cytokine production involved in immune response	18/849	93/18862	1.44933e-07	3.76598e-06	2.92023e-06	BP	18
GO:0070371	ERK1 and ERK2 cascade	37/849	320/18862	1.4817e-07	3.83005e-06	2.96991e-06	BP	37
GO:0010043	response to zinc ion	14/849	57/18862	1.59233e-07	4.09469e-06	3.17511e-06	BP	14
GO:0002718	regulation of cytokine production involved in immune response	17/849	84/18862	1.62825e-07	4.16548e-06	3.23e-06	BP	17
GO:0046635	positive regulation of alpha-beta T cell activation	15/849	66/18862	1.74452e-07	4.44003e-06	3.4429e-06	BP	15
GO:1903900	regulation of viral life cycle	23/849	148/18862	1.9825e-07	5.01998e-06	3.8926e-06	BP	23
GO:0006911	phagocytosis, engulfment	21/849	126/18862	1.99709e-07	5.03124e-06	3.90134e-06	BP	21
GO:0032602	chemokine production	18/849	95/18862	2.03194e-07	5.0932e-06	3.94938e-06	BP	18
GO:0002221	pattern recognition receptor signaling pathway	28/849	208/18862	2.20607e-07	5.50188e-06	4.26628e-06	BP	28
GO:0046631	alpha-beta T cell activation	23/849	149/18862	2.24644e-07	5.57454e-06	4.32263e-06	BP	23
GO:1903038	negative regulation of leukocyte cell-cell adhesion	22/849	138/18862	2.3046e-07	5.6904e-06	4.41247e-06	BP	22
GO:0055076	transition metal ion homeostasis	22/849	139/18862	2.62369e-07	6.44622e-06	4.99854e-06	BP	22
GO:0006898	receptor-mediated endocytosis	37/849	328/18862	2.76707e-07	6.76501e-06	5.24574e-06	BP	37
GO:0002688	regulation of leukocyte chemotaxis	20/849	119/18862	3.37506e-07	8.21099e-06	6.36698e-06	BP	20
GO:0009636	response to toxic substance	30/849	239/18862	3.86338e-07	9.35315e-06	7.25264e-06	BP	30
GO:1902107	positive regulation of leukocyte differentiation	23/849	154/18862	4.12239e-07	9.88378e-06	7.6641e-06	BP	23
GO:1903708	positive regulation of hemopoiesis	23/849	154/18862	4.12239e-07	9.88378e-06	7.6641e-06	BP	23
GO:0010324	membrane invagination	22/849	143/18862	4.34967e-07	1.03786e-05	8.04777e-06	BP	22
GO:0019058	viral life cycle	38/849	348/18862	4.38111e-07	1.04036e-05	8.06715e-06	BP	38
GO:0002286	T cell activation involved in immune response	19/849	111/18862	4.93411e-07	1.15659e-05	8.96842e-06	BP	19
GO:0071675	regulation of mononuclear cell migration	19/849	111/18862	4.93411e-07	1.15659e-05	8.96842e-06	BP	19
GO:2001198	regulation of dendritic cell differentiation	7/849	13/18862	4.94048e-07	1.15659e-05	8.96842e-06	BP	7
GO:0071294	cellular response to zinc ion	9/849	24/18862	5.1618e-07	1.20272e-05	9.32619e-06	BP	9
GO:0046634	regulation of alpha-beta T cell activation	18/849	101/18862	5.29166e-07	1.22722e-05	9.51615e-06	BP	18
GO:0002431	Fc receptor mediated stimulatory signaling pathway	22/849	145/18862	5.55795e-07	1.28298e-05	9.94853e-06	BP	22
GO:0043281	regulation of cysteine-type endopeptidase activity involved in apoptotic process	27/849	205/18862	5.62638e-07	1.29277e-05	1.00244e-05	BP	27
GO:0050864	regulation of B cell activation	26/849	193/18862	5.84845e-07	1.3376e-05	1.0372e-05	BP	26
GO:0032675	regulation of interleukin-6 production	23/849	158/18862	6.5645e-07	1.48791e-05	1.15375e-05	BP	23
GO:0099024	plasma membrane invagination	21/849	135/18862	6.56561e-07	1.48791e-05	1.15375e-05	BP	21
GO:0042113	B cell activation	36/849	326/18862	6.70755e-07	1.51316e-05	1.17334e-05	BP	36
GO:0051607	defense response to virus	31/849	260/18862	7.73655e-07	1.72957e-05	1.34115e-05	BP	31
GO:0140546	defense response to symbiont	31/849	260/18862	7.73655e-07	1.72957e-05	1.34115e-05	BP	31
GO:0002483	antigen processing and presentation of endogenous peptide antigen	8/849	19/18862	7.9151e-07	1.76155e-05	1.36595e-05	BP	8
GO:0060760	positive regulation of response to cytokine stimulus	13/849	56/18862	8.89342e-07	1.97045e-05	1.52793e-05	BP	13
GO:0043254	regulation of protein-containing complex assembly	44/849	446/18862	9.4345e-07	2.08104e-05	1.61369e-05	BP	44
GO:0055069	zinc ion homeostasis	11/849	40/18862	1.00345e-06	2.2036e-05	1.70872e-05	BP	11
GO:0050920	regulation of chemotaxis	28/849	224/18862	1.02053e-06	2.23122e-05	1.73014e-05	BP	28
GO:0032635	interleukin-6 production	23/849	162/18862	1.02762e-06	2.23687e-05	1.73452e-05	BP	23
GO:0042130	negative regulation of T cell proliferation	14/849	66/18862	1.09884e-06	2.38146e-05	1.84664e-05	BP	14
GO:0019883	antigen processing and presentation of endogenous antigen	9/849	26/18862	1.13716e-06	2.45378e-05	1.90272e-05	BP	9
GO:0038094	Fc-gamma receptor signaling pathway	21/849	140/18862	1.2118e-06	2.60353e-05	2.01884e-05	BP	21
GO:0001961	positive regulation of cytokine-mediated signaling pathway	12/849	49/18862	1.26684e-06	2.68481e-05	2.08186e-05	BP	12
GO:0002577	regulation of antigen processing and presentation	8/849	20/18862	1.26716e-06	2.68481e-05	2.08186e-05	BP	8
GO:0019079	viral genome replication	20/849	129/18862	1.27297e-06	2.68481e-05	2.08186e-05	BP	20
GO:0002526	acute inflammatory response	18/849	107/18862	1.27668e-06	2.68481e-05	2.08186e-05	BP	18
GO:0032649	regulation of interferon-gamma production	18/849	107/18862	1.27668e-06	2.68481e-05	2.08186e-05	BP	18
GO:0046916	cellular transition metal ion homeostasis	19/849	118/18862	1.29866e-06	2.71952e-05	2.10878e-05	BP	19
GO:0022408	negative regulation of cell-cell adhesion	25/849	189/18862	1.35233e-06	2.80821e-05	2.17755e-05	BP	25
GO:0071248	cellular response to metal ion	25/849	189/18862	1.35233e-06	2.80821e-05	2.17755e-05	BP	25
GO:0006958	complement activation, classical pathway	21/849	141/18862	1.36459e-06	2.81335e-05	2.18154e-05	BP	21
GO:0031638	zymogen activation	13/849	58/18862	1.36615e-06	2.81335e-05	2.18154e-05	BP	13
GO:0007249	I-kappaB kinase/NF-kappaB signaling	32/849	282/18862	1.54062e-06	3.15954e-05	2.44998e-05	BP	32
GO:1902905	positive regulation of supramolecular fiber organization	26/849	203/18862	1.55314e-06	3.1721e-05	2.45972e-05	BP	26
GO:0031341	regulation of cell killing	17/849	98/18862	1.61289e-06	3.28064e-05	2.54388e-05	BP	17
GO:0042063	gliogenesis	32/849	283/18862	1.66409e-06	3.37096e-05	2.61392e-05	BP	32
GO:0051346	negative regulation of hydrolase activity	44/849	456/18862	1.71072e-06	3.42462e-05	2.65553e-05	BP	44
GO:0010273	detoxification of copper ion	7/849	15/18862	1.71128e-06	3.42462e-05	2.65553e-05	BP	7
GO:1990169	stress response to copper ion	7/849	15/18862	1.71128e-06	3.42462e-05	2.65553e-05	BP	7
GO:0000028	ribosomal small subunit assembly	8/849	21/18862	1.96626e-06	3.9191e-05	3.03896e-05	BP	8
GO:1902903	regulation of supramolecular fiber organization	38/849	370/18862	1.98885e-06	3.94826e-05	3.06157e-05	BP	38
GO:0001910	regulation of leukocyte mediated cytotoxicity	15/849	79/18862	2.0299e-06	4.0137e-05	3.11231e-05	BP	15
GO:0070555	response to interleukin-1	26/849	206/18862	2.05224e-06	4.04178e-05	3.13409e-05	BP	26
GO:0042554	superoxide anion generation	10/849	35/18862	2.12963e-06	4.17761e-05	3.23941e-05	BP	10
GO:0008630	intrinsic apoptotic signaling pathway in response to DNA damage	17/849	100/18862	2.15624e-06	4.21316e-05	3.26698e-05	BP	17
GO:0002706	regulation of lymphocyte mediated immunity	22/849	157/18862	2.19393e-06	4.26998e-05	3.31104e-05	BP	22
GO:0045454	cell redox homeostasis	11/849	43/18862	2.20606e-06	4.27682e-05	3.31635e-05	BP	11
GO:0030098	lymphocyte differentiation	37/849	358/18862	2.33327e-06	4.50585e-05	3.49394e-05	BP	37
GO:1901214	regulation of neuron death	33/849	302/18862	2.45306e-06	4.71881e-05	3.65907e-05	BP	33
GO:0032609	interferon-gamma production	18/849	112/18862	2.52555e-06	4.83949e-05	3.75265e-05	BP	18
GO:0051651	maintenance of location in cell	26/849	209/18862	2.69484e-06	5.14403e-05	3.98879e-05	BP	26
GO:0098869	cellular oxidant detoxification	17/849	102/18862	2.85945e-06	5.43735e-05	4.21624e-05	BP	17
GO:0001911	negative regulation of leukocyte mediated cytotoxicity	8/849	22/18862	2.96811e-06	5.62242e-05	4.35975e-05	BP	8
GO:0022604	regulation of cell morphogenesis	33/849	305/18862	3.0445e-06	5.72404e-05	4.43855e-05	BP	33
GO:0032613	interleukin-10 production	13/849	62/18862	3.04482e-06	5.72404e-05	4.43855e-05	BP	13
GO:0038061	NIK/NF-kappaB signaling	24/849	185/18862	3.09677e-06	5.79972e-05	4.49724e-05	BP	24
GO:0002707	negative regulation of lymphocyte mediated immunity	11/849	45/18862	3.58497e-06	6.68881e-05	5.18665e-05	BP	11
GO:0071677	positive regulation of mononuclear cell migration	13/849	63/18862	3.68003e-06	6.84045e-05	5.30424e-05	BP	13
GO:1990748	cellular detoxification	18/849	115/18862	3.72566e-06	6.89943e-05	5.34997e-05	BP	18
GO:0002456	T cell mediated immunity	17/849	104/18862	3.76278e-06	6.94226e-05	5.38319e-05	BP	17
GO:0010952	positive regulation of peptidase activity	25/849	200/18862	3.82611e-06	7.03296e-05	5.45352e-05	BP	25
GO:0045069	regulation of viral genome replication	15/849	83/18862	3.87286e-06	7.09262e-05	5.49978e-05	BP	15
GO:0045766	positive regulation of angiogenesis	23/849	175/18862	3.95976e-06	7.19864e-05	5.58199e-05	BP	23
GO:1904018	positive regulation of vasculature development	23/849	175/18862	3.95976e-06	7.19864e-05	5.58199e-05	BP	23
GO:0030041	actin filament polymerization	24/849	188/18862	4.11454e-06	7.45273e-05	5.77901e-05	BP	24
GO:0002433	immune response-regulating cell surface receptor signaling pathway involved in phagocytosis	20/849	139/18862	4.1695e-06	7.49755e-05	5.81377e-05	BP	20
GO:0038096	Fc-gamma receptor signaling pathway involved in phagocytosis	20/849	139/18862	4.1695e-06	7.49755e-05	5.81377e-05	BP	20
GO:0032732	positive regulation of interleukin-1 production	13/849	64/18862	4.42981e-06	7.93688e-05	6.15443e-05	BP	13
GO:0060759	regulation of response to cytokine stimulus	24/849	189/18862	4.51632e-06	8.06277e-05	6.25205e-05	BP	24
GO:0046718	viral entry into host cell	20/849	140/18862	4.66245e-06	8.29382e-05	6.43121e-05	BP	20
GO:0002888	positive regulation of myeloid leukocyte mediated immunity	7/849	17/18862	4.77761e-06	8.43818e-05	6.54316e-05	BP	7
GO:0061687	detoxification of inorganic compound	7/849	17/18862	4.77761e-06	8.43818e-05	6.54316e-05	BP	7
GO:0001959	regulation of cytokine-mediated signaling pathway	23/849	177/18862	4.80789e-06	8.46155e-05	6.56128e-05	BP	23
GO:0006882	cellular zinc ion homeostasis	10/849	38/18862	4.85021e-06	8.47591e-05	6.57241e-05	BP	10
GO:0048246	macrophage chemotaxis	10/849	38/18862	4.85021e-06	8.47591e-05	6.57241e-05	BP	10
GO:0032535	regulation of cellular component size	37/849	370/18862	5.03441e-06	8.76694e-05	6.79808e-05	BP	37
GO:0044409	entry into host	21/849	153/18862	5.18192e-06	8.99227e-05	6.9728e-05	BP	21
GO:0034109	homotypic cell-cell adhesion	15/849	85/18862	5.26465e-06	9.10399e-05	7.05944e-05	BP	15
GO:0002761	regulation of myeloid leukocyte differentiation	18/849	118/18862	5.41782e-06	9.33634e-05	7.23961e-05	BP	18
GO:0030574	collagen catabolic process	11/849	47/18862	5.66488e-06	9.7283e-05	7.54354e-05	BP	11
GO:0032731	positive regulation of interleukin-1 beta production	12/849	56/18862	5.73607e-06	9.8166e-05	7.61201e-05	BP	12
GO:0032753	positive regulation of interleukin-4 production	8/849	24/18862	6.29975e-06	0.000107074	8.30277e-05	BP	8
GO:0098581	detection of external biotic stimulus	8/849	24/18862	6.29975e-06	0.000107074	8.30277e-05	BP	8
GO:0001913	T cell mediated cytotoxicity	11/849	48/18862	7.05259e-06	0.000119054	9.23175e-05	BP	11
GO:0052372	modulation by symbiont of entry into host	11/849	48/18862	7.05259e-06	0.000119054	9.23175e-05	BP	11
GO:0050830	defense response to Gram-positive bacterium	16/849	98/18862	7.33263e-06	0.000123362	9.56578e-05	BP	16
GO:0002281	macrophage activation involved in immune response	7/849	18/18862	7.51433e-06	0.000124728	9.67167e-05	BP	7
GO:0032930	positive regulation of superoxide anion generation	7/849	18/18862	7.51433e-06	0.000124728	9.67167e-05	BP	7
GO:0045953	negative regulation of natural killer cell mediated cytotoxicity	7/849	18/18862	7.51433e-06	0.000124728	9.67167e-05	BP	7
GO:0097501	stress response to metal ion	7/849	18/18862	7.51433e-06	0.000124728	9.67167e-05	BP	7
GO:1901224	positive regulation of NIK/NF-kappaB signaling	13/849	67/18862	7.55165e-06	0.000124929	9.68731e-05	BP	13
GO:0032673	regulation of interleukin-4 production	9/849	32/18862	8.00116e-06	0.000131698	0.000102122	BP	9
GO:0150077	regulation of neuroinflammatory response	10/849	40/18862	8.01386e-06	0.000131698	0.000102122	BP	10
GO:0046638	positive regulation of alpha-beta T cell differentiation	11/849	49/18862	8.72741e-06	0.000142699	0.000110652	BP	11
GO:0097237	cellular response to toxic substance	18/849	122/18862	8.7408e-06	0.000142699	0.000110652	BP	18
GO:0002709	regulation of T cell mediated immunity	14/849	78/18862	8.79985e-06	0.000143192	0.000111035	BP	14
GO:0032642	regulation of chemokine production	15/849	89/18862	9.44779e-06	0.000153233	0.000118821	BP	15
GO:0016485	protein processing	26/849	224/18862	9.64032e-06	0.000155847	0.000120847	BP	26
GO:0006690	icosanoid metabolic process	18/849	123/18862	9.81601e-06	0.000158172	0.00012265	BP	18
GO:0043030	regulation of macrophage activation	12/849	59/18862	1.01572e-05	0.000162884	0.000126304	BP	12
GO:0046596	regulation of viral entry into host cell	10/849	41/18862	1.01745e-05	0.000162884	0.000126304	BP	10
GO:0032956	regulation of actin cytoskeleton organization	35/849	352/18862	1.02069e-05	0.000162884	0.000126304	BP	35
GO:0045862	positive regulation of proteolysis	36/849	367/18862	1.03419e-05	0.000164509	0.000127564	BP	36
GO:0032633	interleukin-4 production	9/849	33/18862	1.05645e-05	0.00016698	0.00012948	BP	9
GO:0050869	negative regulation of B cell activation	9/849	33/18862	1.05645e-05	0.00016698	0.00012948	BP	9
GO:0002921	negative regulation of humoral immune response	6/849	13/18862	1.06806e-05	0.000168278	0.000130487	BP	6
GO:0045621	positive regulation of lymphocyte differentiation	16/849	101/18862	1.09071e-05	0.000170763	0.000132413	BP	16
GO:2000379	positive regulation of reactive oxygen species metabolic process	16/849	101/18862	1.09071e-05	0.000170763	0.000132413	BP	16
GO:0002716	negative regulation of natural killer cell mediated immunity	7/849	19/18862	1.1436e-05	0.00017848	0.000138398	BP	7
GO:0031334	positive regulation of protein-containing complex assembly	28/849	254/18862	1.18484e-05	0.000184338	0.00014294	BP	28
GO:2000117	negative regulation of cysteine-type endopeptidase activity	14/849	80/18862	1.19258e-05	0.000184961	0.000143423	BP	14
GO:0032653	regulation of interleukin-10 production	12/849	60/18862	1.2182e-05	0.000188346	0.000146048	BP	12
GO:0002705	positive regulation of leukocyte mediated immunity	18/849	125/18862	1.23288e-05	0.000189763	0.000147146	BP	18
GO:0031342	negative regulation of cell killing	8/849	26/18862	1.235e-05	0.000189763	0.000147146	BP	8
GO:0014002	astrocyte development	10/849	42/18862	1.28194e-05	0.000195762	0.000151798	BP	10
GO:0046688	response to copper ion	10/849	42/18862	1.28194e-05	0.000195762	0.000151798	BP	10
GO:0052126	movement in host environment	22/849	175/18862	1.31191e-05	0.000199418	0.000154633	BP	22
GO:0043277	apoptotic cell clearance	11/849	51/18862	1.31392e-05	0.000199418	0.000154633	BP	11
GO:0008154	actin polymerization or depolymerization	25/849	215/18862	1.37873e-05	0.000208617	0.000161766	BP	25
GO:0032637	interleukin-8 production	16/849	103/18862	1.40817e-05	0.000212424	0.000164719	BP	16
GO:0002285	lymphocyte activation involved in immune response	23/849	189/18862	1.44007e-05	0.000216577	0.000167939	BP	23
GO:0008360	regulation of cell shape	20/849	151/18862	1.48035e-05	0.000221963	0.000172115	BP	20
GO:0071241	cellular response to inorganic substance	25/849	216/18862	1.49412e-05	0.000223353	0.000173193	BP	25
GO:0045637	regulation of myeloid cell differentiation	28/849	258/18862	1.58569e-05	0.00023633	0.000183256	BP	28
GO:0002821	positive regulation of adaptive immune response	16/849	104/18862	1.59579e-05	0.000237123	0.00018387	BP	16
GO:0032928	regulation of superoxide anion generation	7/849	20/18862	1.69115e-05	0.000249797	0.000193698	BP	7
GO:0150146	cell junction disassembly	7/849	20/18862	1.69115e-05	0.000249797	0.000193698	BP	7
GO:0033627	cell adhesion mediated by integrin	13/849	72/18862	1.7145e-05	0.00025197	0.000195383	BP	13
GO:0072507	divalent inorganic cation homeostasis	44/849	499/18862	1.71601e-05	0.00025197	0.000195383	BP	44
GO:0043687	post-translational protein modification	35/849	361/18862	1.75596e-05	0.000257075	0.000199342	BP	35
GO:0002720	positive regulation of cytokine production involved in immune response	11/849	53/18862	1.93689e-05	0.000281899	0.000218591	BP	11
GO:0009620	response to fungus	11/849	53/18862	1.93689e-05	0.000281899	0.000218591	BP	11
GO:0010959	regulation of metal ion transport	27/849	247/18862	1.96466e-05	0.000285106	0.000221078	BP	27
GO:0042771	intrinsic apoptotic signaling pathway in response to DNA damage by p53 class mediator	10/849	44/18862	1.99217e-05	0.000287417	0.000222869	BP	10
GO:0150076	neuroinflammatory response	10/849	44/18862	1.99217e-05	0.000287417	0.000222869	BP	10
GO:0051235	maintenance of location	32/849	319/18862	2.02993e-05	0.000292016	0.000226436	BP	32
GO:0007229	integrin-mediated signaling pathway	16/849	106/18862	2.03886e-05	0.000292452	0.000226774	BP	16
GO:0071347	cellular response to interleukin-1	22/849	180/18862	2.052e-05	0.000292646	0.000226924	BP	22
GO:0031343	positive regulation of cell killing	12/849	63/18862	2.052e-05	0.000292646	0.000226924	BP	12
GO:0045765	regulation of angiogenesis	33/849	335/18862	2.19615e-05	0.000312306	0.000242169	BP	33
GO:0032507	maintenance of protein location in cell	12/849	64/18862	2.42331e-05	0.000343626	0.000266455	BP	12
GO:0046641	positive regulation of alpha-beta T cell proliferation	7/849	21/18862	2.43841e-05	0.000344781	0.000267351	BP	7
GO:0030833	regulation of actin filament polymerization	21/849	169/18862	2.44638e-05	0.000344926	0.000267463	BP	21
GO:0051258	protein polymerization	30/849	294/18862	2.64351e-05	0.000371665	0.000288197	BP	30
GO:0017157	regulation of exocytosis	23/849	197/18862	2.82088e-05	0.000395482	0.000306665	BP	23
GO:0032729	positive regulation of interferon-gamma production	12/849	65/18862	2.85173e-05	0.000398679	0.000309145	BP	12
GO:0002468	dendritic cell antigen processing and presentation	6/849	15/18862	2.88237e-05	0.000401832	0.00031159	BP	6
GO:0001773	myeloid dendritic cell activation	8/849	29/18862	3.00876e-05	0.000418276	0.000324341	BP	8
GO:1901342	regulation of vasculature development	33/849	341/18862	3.14263e-05	0.000435305	0.000337545	BP	33
GO:0008064	regulation of actin polymerization or depolymerization	22/849	185/18862	3.14879e-05	0.000435305	0.000337545	BP	22
GO:0072503	cellular divalent inorganic cation homeostasis	42/849	480/18862	3.17848e-05	0.000438189	0.000339781	BP	42
GO:0050853	B cell receptor signaling pathway	18/849	134/18862	3.22776e-05	0.00044375	0.000344093	BP	18
GO:0097193	intrinsic apoptotic signaling pathway	29/849	283/18862	3.31407e-05	0.000454357	0.000352319	BP	29
GO:0070997	neuron death	33/849	342/18862	3.33237e-05	0.000455608	0.000353288	BP	33
GO:0030832	regulation of actin filament length	22/849	186/18862	3.42281e-05	0.000466688	0.00036188	BP	22
GO:0002824	positive regulation of adaptive immune response based on somatic recombination of immune receptors built from immunoglobulin superfamily domains	15/849	99/18862	3.50836e-05	0.000477041	0.000369908	BP	15
GO:0007015	actin filament organization	39/849	435/18862	3.54492e-05	0.000480694	0.000372741	BP	39
GO:0033238	regulation of cellular amine metabolic process	13/849	77/18862	3.61022e-05	0.000488216	0.000378574	BP	13
GO:0032970	regulation of actin filament-based process	36/849	389/18862	3.62895e-05	0.000489207	0.000379342	BP	36
GO:0001914	regulation of T cell mediated cytotoxicity	9/849	38/18862	3.64712e-05	0.000489207	0.000379342	BP	9
GO:0009595	detection of biotic stimulus	9/849	38/18862	3.64712e-05	0.000489207	0.000379342	BP	9
GO:0030225	macrophage differentiation	10/849	47/18862	3.6785e-05	0.000490763	0.000380549	BP	10
GO:0032480	negative regulation of type I interferon production	10/849	47/18862	3.6785e-05	0.000490763	0.000380549	BP	10
GO:0002218	activation of innate immune response	19/849	148/18862	3.73728e-05	0.000497269	0.000385593	BP	19
GO:0042989	sequestering of actin monomers	5/849	10/18862	3.80842e-05	0.000504032	0.000390838	BP	5
GO:0043301	negative regulation of leukocyte degranulation	5/849	10/18862	3.80842e-05	0.000504032	0.000390838	BP	5
GO:0050858	negative regulation of antigen receptor-mediated signaling pathway	8/849	30/18862	3.9419e-05	0.00052031	0.00040346	BP	8
GO:0032757	positive regulation of interleukin-8 production	11/849	57/18862	3.97819e-05	0.000523707	0.000406094	BP	11
GO:0110053	regulation of actin filament organization	28/849	273/18862	4.43338e-05	0.000579571	0.000449412	BP	28
GO:0090594	inflammatory response to wounding	6/849	16/18862	4.43636e-05	0.000579571	0.000449412	BP	6
GO:0006692	prostanoid metabolic process	10/849	48/18862	4.46093e-05	0.000579571	0.000449412	BP	10
GO:0006693	prostaglandin metabolic process	10/849	48/18862	4.46093e-05	0.000579571	0.000449412	BP	10
GO:0033628	regulation of cell adhesion mediated by integrin	10/849	48/18862	4.46093e-05	0.000579571	0.000449412	BP	10
GO:0002548	monocyte chemotaxis	12/849	68/18862	4.55518e-05	0.000590271	0.000457709	BP	12
GO:0001666	response to hypoxia	33/849	348/18862	4.70677e-05	0.000608326	0.000471709	BP	33
GO:0006826	iron ion transport	13/849	79/18862	4.77288e-05	0.000615268	0.000477092	BP	13
GO:0001516	prostaglandin biosynthetic process	8/849	31/18862	5.10469e-05	0.00065464	0.000507622	BP	8
GO:0046457	prostanoid biosynthetic process	8/849	31/18862	5.10469e-05	0.00065464	0.000507622	BP	8
GO:1903531	negative regulation of secretion by cell	18/849	139/18862	5.28862e-05	0.00067648	0.000524557	BP	18
GO:0022900	electron transport chain	21/849	178/18862	5.31833e-05	0.000678531	0.000526148	BP	21
GO:0051090	regulation of DNA-binding transcription factor activity	39/849	444/18862	5.55341e-05	0.000706339	0.000547711	BP	39
GO:2000377	regulation of reactive oxygen species metabolic process	22/849	192/18862	5.56475e-05	0.000706339	0.000547711	BP	22
GO:0043620	regulation of DNA-templated transcription in response to stress	16/849	115/18862	5.67945e-05	0.000719059	0.000557574	BP	16
GO:0030316	osteoclast differentiation	14/849	92/18862	6.04289e-05	0.000763126	0.000591745	BP	14
GO:0032479	regulation of type I interferon production	17/849	128/18862	6.13556e-05	0.000772863	0.000599295	BP	17
GO:0051604	protein maturation	29/849	293/18862	6.23651e-05	0.00078311	0.000607241	BP	29
GO:0022617	extracellular matrix disassembly	13/849	81/18862	6.24847e-05	0.00078311	0.000607241	BP	13
GO:0031338	regulation of vesicle fusion	7/849	24/18862	6.44733e-05	0.000805997	0.000624988	BP	7
GO:0032722	positive regulation of chemokine production	11/849	60/18862	6.53337e-05	0.000811394	0.000629173	BP	11
GO:0002861	regulation of inflammatory response to antigenic stimulus	8/849	32/18862	6.53954e-05	0.000811394	0.000629173	BP	8
GO:0043372	positive regulation of CD4-positive, alpha-beta T cell differentiation	8/849	32/18862	6.53954e-05	0.000811394	0.000629173	BP	8
GO:0019885	antigen processing and presentation of endogenous peptide antigen via MHC class I	6/849	17/18862	6.5956e-05	0.000812257	0.000629842	BP	6
GO:0030889	negative regulation of B cell proliferation	6/849	17/18862	6.5956e-05	0.000812257	0.000629842	BP	6
GO:0150078	positive regulation of neuroinflammatory response	6/849	17/18862	6.5956e-05	0.000812257	0.000629842	BP	6
GO:0070482	response to oxygen levels	35/849	385/18862	6.66049e-05	0.000818219	0.000634465	BP	35
GO:0046598	positive regulation of viral entry into host cell	5/849	11/18862	6.72309e-05	0.00082184	0.000637273	BP	5
GO:0075294	positive regulation by symbiont of entry into host	5/849	11/18862	6.72309e-05	0.00082184	0.000637273	BP	5
GO:0032606	type I interferon production	17/849	129/18862	6.77626e-05	0.000826305	0.000640735	BP	17
GO:0033003	regulation of mast cell activation	9/849	41/18862	6.94357e-05	0.000844631	0.000654946	BP	9
GO:0019730	antimicrobial humoral response	18/849	142/18862	7.02179e-05	0.000852057	0.000660704	BP	18
GO:0010950	positive regulation of endopeptidase activity	21/849	182/18862	7.36397e-05	0.00088923	0.000689529	BP	21
GO:0043123	positive regulation of I-kappaB kinase/NF-kappaB signaling	21/849	182/18862	7.36397e-05	0.00088923	0.000689529	BP	21
GO:0051924	regulation of calcium ion transport	25/849	238/18862	7.59805e-05	0.00091527	0.000709721	BP	25
GO:0030888	regulation of B cell proliferation	11/849	61/18862	7.65059e-05	0.000919368	0.000712898	BP	11
GO:0051928	positive regulation of calcium ion transport	16/849	118/18862	7.78671e-05	0.000931215	0.000722085	BP	16
GO:0072676	lymphocyte migration	16/849	118/18862	7.78671e-05	0.000931215	0.000722085	BP	16
GO:0043154	negative regulation of cysteine-type endopeptidase activity involved in apoptotic process	12/849	72/18862	8.14894e-05	0.000972192	0.00075386	BP	12
GO:0032271	regulation of protein polymerization	24/849	225/18862	8.25196e-05	0.000982122	0.000761559	BP	24
GO:0031589	cell-substrate adhesion	33/849	359/18862	8.62349e-05	0.00102192	0.000792417	BP	33
GO:0002758	innate immune response-activating signal transduction	16/849	119/18862	8.62751e-05	0.00102192	0.000792417	BP	16
GO:0001558	regulation of cell growth	36/849	406/18862	8.7749e-05	0.0010369	0.000804036	BP	36
GO:0046632	alpha-beta T cell differentiation	15/849	107/18862	8.79652e-05	0.00103699	0.000804102	BP	15
GO:0002437	inflammatory response to antigenic stimulus	11/849	62/18862	8.92732e-05	0.00104743	0.0008122	BP	11
GO:0070527	platelet aggregation	11/849	62/18862	8.92732e-05	0.00104743	0.0008122	BP	11
GO:0036293	response to decreased oxygen levels	33/849	360/18862	9.09592e-05	0.0010647	0.000825588	BP	33
GO:0061025	membrane fusion	20/849	172/18862	9.73557e-05	0.00113689	0.000881566	BP	20
GO:0051092	positive regulation of NF-kappaB transcription factor activity	19/849	159/18862	0.000100093	0.00116611	0.000904227	BP	19
GO:0002700	regulation of production of molecular mediator of immune response	18/849	146/18862	0.000101039	0.00117438	0.000910638	BP	18
GO:0050829	defense response to Gram-negative bacterium	13/849	85/18862	0.000104205	0.00120566	0.000934892	BP	13
GO:0046640	regulation of alpha-beta T cell proliferation	8/849	34/18862	0.000104216	0.00120566	0.000934892	BP	8
GO:0031214	biomineral tissue development	19/849	160/18862	0.000108894	0.0012433	0.00096408	BP	19
GO:0050728	negative regulation of inflammatory response	19/849	160/18862	0.000108894	0.0012433	0.00096408	BP	19
GO:0051048	negative regulation of secretion	19/849	160/18862	0.000108894	0.0012433	0.00096408	BP	19
GO:0030838	positive regulation of actin filament polymerization	14/849	97/18862	0.000108953	0.0012433	0.00096408	BP	14
GO:0032677	regulation of interleukin-8 production	14/849	97/18862	0.000108953	0.0012433	0.00096408	BP	14
GO:0043618	regulation of transcription from RNA polymerase II promoter in response to stress	15/849	109/18862	0.000108973	0.0012433	0.00096408	BP	15
GO:0071801	regulation of podosome assembly	5/849	12/18862	0.000110982	0.00126331	0.000979602	BP	5
GO:0043122	regulation of I-kappaB kinase/NF-kappaB signaling	25/849	244/18862	0.000113407	0.00128796	0.000998714	BP	25
GO:0007568	aging	29/849	304/18862	0.000119789	0.00135734	0.00105251	BP	29
GO:0042267	natural killer cell mediated cytotoxicity	11/849	64/18862	0.000120335	0.00136041	0.00105489	BP	11
GO:0090066	regulation of anatomical structure size	41/849	493/18862	0.000121409	0.00136944	0.00106189	BP	41
GO:0042274	ribosomal small subunit biogenesis	12/849	75/18862	0.000122458	0.00137814	0.00106864	BP	12
GO:0001894	tissue homeostasis	26/849	260/18862	0.000124297	0.00139567	0.00108223	BP	26
GO:0110148	biomineralization	19/849	162/18862	0.000128565	0.00144033	0.00111687	BP	19
GO:0030217	T cell differentiation	25/849	246/18862	0.000129121	0.0014433	0.00111917	BP	25
GO:1903305	regulation of regulated secretory pathway	17/849	136/18862	0.000131613	0.00146785	0.0011382	BP	17
GO:2001185	regulation of CD8-positive, alpha-beta T cell activation	6/849	19/18862	0.000133826	0.00148919	0.00115475	BP	6
GO:0050730	regulation of peptidyl-tyrosine phosphorylation	26/849	262/18862	0.000140753	0.00156276	0.0012118	BP	26
GO:0050871	positive regulation of B cell activation	18/849	150/18862	0.000143198	0.00158637	0.0012301	BP	18
GO:0021782	glial cell development	15/849	112/18862	0.000148652	0.00164312	0.00127411	BP	15
GO:0001912	positive regulation of leukocyte mediated cytotoxicity	10/849	55/18862	0.000150034	0.00165471	0.0012831	BP	10
GO:0051495	positive regulation of cytoskeleton organization	23/849	220/18862	0.00015569	0.00171166	0.00132726	BP	23
GO:2001056	positive regulation of cysteine-type endopeptidase activity	18/849	151/18862	0.000155888	0.00171166	0.00132726	BP	18
GO:0031099	regeneration	21/849	192/18862	0.000158284	0.00173414	0.00134469	BP	21
GO:0030224	monocyte differentiation	8/849	36/18862	0.000160374	0.00175317	0.00135944	BP	8
GO:0070486	leukocyte aggregation	5/849	13/18862	0.000173671	0.00189019	0.0014657	BP	5
GO:1903054	negative regulation of extracellular matrix organization	5/849	13/18862	0.000173671	0.00189019	0.0014657	BP	5
GO:0032816	positive regulation of natural killer cell activation	6/849	20/18862	0.000183933	0.00197593	0.00153218	BP	6
GO:0043011	myeloid dendritic cell differentiation	6/849	20/18862	0.000183933	0.00197593	0.00153218	BP	6
GO:1903978	regulation of microglial cell activation	6/849	20/18862	0.000183933	0.00197593	0.00153218	BP	6
GO:0002228	natural killer cell mediated immunity	11/849	67/18862	0.000183937	0.00197593	0.00153218	BP	11
GO:0046637	regulation of alpha-beta T cell differentiation	11/849	67/18862	0.000183937	0.00197593	0.00153218	BP	11
GO:0050848	regulation of calcium-mediated signaling	11/849	67/18862	0.000183937	0.00197593	0.00153218	BP	11
GO:0000041	transition metal ion transport	16/849	127/18862	0.000187436	0.00200246	0.00155275	BP	16
GO:0045639	positive regulation of myeloid cell differentiation	14/849	102/18862	0.000188212	0.00200246	0.00155275	BP	14
GO:0051051	negative regulation of transport	37/849	438/18862	0.000188351	0.00200246	0.00155275	BP	37
GO:0032703	negative regulation of interleukin-2 production	7/849	28/18862	0.000188424	0.00200246	0.00155275	BP	7
GO:0071280	cellular response to copper ion	7/849	28/18862	0.000188424	0.00200246	0.00155275	BP	7
GO:0046633	alpha-beta T cell proliferation	8/849	37/18862	0.00019662	0.0020851	0.00161683	BP	8
GO:0048145	regulation of fibroblast proliferation	12/849	79/18862	0.000203622	0.00215475	0.00167084	BP	12
GO:0010001	glial cell differentiation	22/849	210/18862	0.000208343	0.00220001	0.00170594	BP	22
GO:0031532	actin cytoskeleton reorganization	14/849	103/18862	0.000208965	0.0022019	0.0017074	BP	14
GO:1903053	regulation of extracellular matrix organization	9/849	47/18862	0.00021204	0.00222957	0.00172886	BP	9
GO:0048144	fibroblast proliferation	12/849	80/18862	0.000229907	0.00241232	0.00187057	BP	12
GO:0006906	vesicle fusion	14/849	104/18862	0.000231658	0.00242557	0.00188084	BP	14
GO:0045185	maintenance of protein location	13/849	92/18862	0.000235786	0.00246359	0.00191032	BP	13
GO:0002763	positive regulation of myeloid leukocyte differentiation	10/849	58/18862	0.00023696	0.00247066	0.00191581	BP	10
GO:0001916	positive regulation of T cell mediated cytotoxicity	7/849	29/18862	0.000238803	0.00247428	0.00191861	BP	7
GO:0036336	dendritic cell migration	7/849	29/18862	0.000238803	0.00247428	0.00191861	BP	7
GO:0043304	regulation of mast cell degranulation	7/849	29/18862	0.000238803	0.00247428	0.00191861	BP	7
GO:0097242	amyloid-beta clearance	8/849	38/18862	0.000239327	0.00247454	0.00191881	BP	8
GO:0019722	calcium-mediated signaling	21/849	198/18862	0.00024293	0.00250137	0.00193962	BP	21
GO:1901136	carbohydrate derivative catabolic process	21/849	198/18862	0.00024293	0.00250137	0.00193962	BP	21
GO:2001233	regulation of apoptotic signaling pathway	31/849	348/18862	0.00024446	0.00251192	0.0019478	BP	31
GO:0019370	leukotriene biosynthetic process	6/849	21/18862	0.000247752	0.00253525	0.00196589	BP	6
GO:0033630	positive regulation of cell adhesion mediated by integrin	6/849	21/18862	0.000247752	0.00253525	0.00196589	BP	6
GO:0030168	platelet activation	18/849	157/18862	0.0002548	0.002602	0.00201765	BP	18
GO:0043367	CD4-positive, alpha-beta T cell differentiation	12/849	81/18862	0.000259024	0.0026397	0.00204689	BP	12
GO:0002220	innate immune response activating cell surface receptor signaling pathway	15/849	118/18862	0.000266836	0.00271374	0.00210429	BP	15
GO:1901222	regulation of NIK/NF-kappaB signaling	14/849	106/18862	0.000283463	0.00287694	0.00223085	BP	14
GO:2000516	positive regulation of CD4-positive, alpha-beta T cell activation	8/849	39/18862	0.000289338	0.00293058	0.00227244	BP	8
GO:0032273	positive regulation of protein polymerization	16/849	132/18862	0.000293362	0.00296529	0.00229935	BP	16
GO:0032692	negative regulation of interleukin-1 production	9/849	49/18862	0.000294974	0.00297552	0.00230728	BP	9
GO:0032743	positive regulation of interleukin-2 production	7/849	30/18862	0.000299486	0.00300272	0.00232838	BP	7
GO:0033006	regulation of mast cell activation involved in immune response	7/849	30/18862	0.000299486	0.00300272	0.00232838	BP	7
GO:0050850	positive regulation of calcium-mediated signaling	7/849	30/18862	0.000299486	0.00300272	0.00232838	BP	7
GO:0031145	anaphase-promoting complex-dependent catabolic process	12/849	83/18862	0.000326736	0.00324064	0.00251287	BP	12
GO:0010499	proteasomal ubiquitin-independent protein catabolic process	6/849	22/18862	0.000327767	0.00324064	0.00251287	BP	6
GO:0050860	negative regulation of T cell receptor signaling pathway	6/849	22/18862	0.000327767	0.00324064	0.00251287	BP	6
GO:1901685	glutathione derivative metabolic process	6/849	22/18862	0.000327767	0.00324064	0.00251287	BP	6
GO:1901687	glutathione derivative biosynthetic process	6/849	22/18862	0.000327767	0.00324064	0.00251287	BP	6
GO:1903306	negative regulation of regulated secretory pathway	6/849	22/18862	0.000327767	0.00324064	0.00251287	BP	6
GO:0019932	second-messenger-mediated signaling	28/849	307/18862	0.000327786	0.00324064	0.00251287	BP	28
GO:0002931	response to ischemia	9/849	50/18862	0.000345549	0.00339595	0.0026333	BP	9
GO:0008347	glial cell migration	9/849	50/18862	0.000345549	0.00339595	0.0026333	BP	9
GO:0032648	regulation of interferon-beta production	9/849	50/18862	0.000345549	0.00339595	0.0026333	BP	9
GO:0050856	regulation of T cell receptor signaling pathway	8/849	40/18862	0.000347565	0.00340903	0.00264343	BP	8
GO:0045619	regulation of lymphocyte differentiation	19/849	175/18862	0.000350953	0.00343546	0.00266393	BP	19
GO:0035456	response to interferon-beta	7/849	31/18862	0.000371947	0.00362667	0.0028122	BP	7
GO:0045920	negative regulation of exocytosis	7/849	31/18862	0.000371947	0.00362667	0.0028122	BP	7
GO:0030852	regulation of granulocyte differentiation	5/849	15/18862	0.000375838	0.00363308	0.00281717	BP	5
GO:0045579	positive regulation of B cell differentiation	5/849	15/18862	0.000375838	0.00363308	0.00281717	BP	5
GO:1902166	negative regulation of intrinsic apoptotic signaling pathway in response to DNA damage by p53 class mediator	5/849	15/18862	0.000375838	0.00363308	0.00281717	BP	5
GO:2001028	positive regulation of endothelial cell chemotaxis	5/849	15/18862	0.000375838	0.00363308	0.00281717	BP	5
GO:0051701	biological process involved in interaction with host	22/849	219/18862	0.000376265	0.00363308	0.00281717	BP	22
GO:0007596	blood coagulation	30/849	342/18862	0.000396618	0.00382217	0.0029638	BP	30
GO:0045807	positive regulation of endocytosis	13/849	97/18862	0.000400432	0.00385144	0.00298649	BP	13
GO:0006636	unsaturated fatty acid biosynthetic process	9/849	51/18862	0.000403068	0.00385439	0.00298878	BP	9
GO:0032964	collagen biosynthetic process	9/849	51/18862	0.000403068	0.00385439	0.00298878	BP	9
GO:0043370	regulation of CD4-positive, alpha-beta T cell differentiation	9/849	51/18862	0.000403068	0.00385439	0.00298878	BP	9
GO:0006521	regulation of cellular amino acid metabolic process	10/849	62/18862	0.000415168	0.00396246	0.00307258	BP	10
GO:0030100	regulation of endocytosis	21/849	206/18862	0.000416181	0.00396451	0.00307417	BP	21
GO:0090174	organelle membrane fusion	14/849	110/18862	0.000417388	0.00396838	0.00307717	BP	14
GO:0035821	modulation of process of other organism	15/849	123/18862	0.000420124	0.00398676	0.00309142	BP	15
GO:0002438	acute inflammatory response to antigenic stimulus	6/849	23/18862	0.000426683	0.00402591	0.00312178	BP	6
GO:0043302	positive regulation of leukocyte degranulation	6/849	23/18862	0.000426683	0.00402591	0.00312178	BP	6
GO:0072677	eosinophil migration	6/849	23/18862	0.000426683	0.00402591	0.00312178	BP	6
GO:0031644	regulation of nervous system process	16/849	137/18862	0.000447498	0.0042143	0.00326786	BP	16
GO:0032755	positive regulation of interleukin-6 production	12/849	86/18862	0.000456074	0.00428673	0.00332403	BP	12
GO:0050731	positive regulation of peptidyl-tyrosine phosphorylation	20/849	193/18862	0.00045778	0.00428673	0.00332403	BP	20
GO:0090322	regulation of superoxide metabolic process	7/849	32/18862	0.000457781	0.00428673	0.00332403	BP	7
GO:0002711	positive regulation of T cell mediated immunity	9/849	52/18862	0.000468243	0.00435849	0.00337967	BP	9
GO:0002820	negative regulation of adaptive immune response	9/849	52/18862	0.000468243	0.00435849	0.00337967	BP	9
GO:0032608	interferon-beta production	9/849	52/18862	0.000468243	0.00435849	0.00337967	BP	9
GO:0007584	response to nutrient	18/849	165/18862	0.000468957	0.00435849	0.00337967	BP	18
GO:0010803	regulation of tumor necrosis factor-mediated signaling pathway	10/849	63/18862	0.000473914	0.00439633	0.00340901	BP	10
GO:0007599	hemostasis	30/849	346/18862	0.00048149	0.00445827	0.00345705	BP	30
GO:0009991	response to extracellular stimulus	38/849	477/18862	0.000493379	0.00455985	0.00353581	BP	38
GO:0050817	coagulation	30/849	347/18862	0.000505063	0.00465671	0.00361092	BP	30
GO:0072332	intrinsic apoptotic signaling pathway by p53 class mediator	11/849	75/18862	0.000505736	0.00465671	0.00361092	BP	11
GO:1901215	negative regulation of neuron death	20/849	195/18862	0.000522816	0.00480507	0.00372596	BP	20
GO:0060263	regulation of respiratory burst	5/849	16/18862	0.000526508	0.00482114	0.00373842	BP	5
GO:0071800	podosome assembly	5/849	16/18862	0.000526508	0.00482114	0.00373842	BP	5
GO:0042255	ribosome assembly	10/849	64/18862	0.000539392	0.00491581	0.00381183	BP	10
GO:0035710	CD4-positive, alpha-beta T cell activation	13/849	100/18862	0.000539818	0.00491581	0.00381183	BP	13
GO:1903076	regulation of protein localization to plasma membrane	13/849	100/18862	0.000539818	0.00491581	0.00381183	BP	13
GO:0045471	response to ethanol	15/849	126/18862	0.000544259	0.00494718	0.00383615	BP	15
GO:0002407	dendritic cell chemotaxis	6/849	24/18862	0.00054742	0.00495775	0.00384435	BP	6
GO:1903901	negative regulation of viral life cycle	6/849	24/18862	0.00054742	0.00495775	0.00384435	BP	6
GO:0002724	regulation of T cell cytokine production	7/849	33/18862	0.0005587	0.0050415	0.0039093	BP	7
GO:0032814	regulation of natural killer cell activation	7/849	33/18862	0.0005587	0.0050415	0.0039093	BP	7
GO:0002532	production of molecular mediator involved in inflammatory response	12/849	88/18862	0.000564346	0.005074	0.00393449	BP	12
GO:0045582	positive regulation of T cell differentiation	12/849	88/18862	0.000564346	0.005074	0.00393449	BP	12
GO:0034142	toll-like receptor 4 signaling pathway	8/849	43/18862	0.000581708	0.00522065	0.00404821	BP	8
GO:1902106	negative regulation of leukocyte differentiation	13/849	101/18862	0.000594559	0.00532635	0.00413017	BP	13
GO:0043523	regulation of neuron apoptotic process	20/849	197/18862	0.000595717	0.00532711	0.00413076	BP	20
GO:0002223	stimulatory C-type lectin receptor signaling pathway	14/849	114/18862	0.000601913	0.00537283	0.00416621	BP	14
GO:0061418	regulation of transcription from RNA polymerase II promoter in response to hypoxia	11/849	77/18862	0.000635881	0.00566585	0.00439343	BP	11
GO:0018108	peptidyl-tyrosine phosphorylation	31/849	369/18862	0.000665176	0.00591625	0.00458759	BP	31
GO:0031646	positive regulation of nervous system process	7/849	34/18862	0.000676529	0.00600646	0.00465755	BP	7
GO:0042269	regulation of natural killer cell mediated cytotoxicity	8/849	44/18862	0.000683313	0.00604507	0.00468748	BP	8
GO:1901658	glycosyl compound catabolic process	8/849	44/18862	0.000683313	0.00604507	0.00468748	BP	8
GO:0002524	hypersensitivity	4/849	10/18862	0.000688349	0.00605723	0.00469691	BP	4
GO:0044803	multi-organism membrane organization	4/849	10/18862	0.000688349	0.00605723	0.00469691	BP	4
GO:1903980	positive regulation of microglial cell activation	4/849	10/18862	0.000688349	0.00605723	0.00469691	BP	4
GO:0050854	regulation of antigen receptor-mediated signaling pathway	10/849	66/18862	0.000692902	0.0060668	0.00470434	BP	10
GO:0072678	T cell migration	10/849	66/18862	0.000692902	0.0060668	0.00470434	BP	10
GO:0031664	regulation of lipopolysaccharide-mediated signaling pathway	6/849	25/18862	0.000693105	0.0060668	0.00470434	BP	6
GO:0001836	release of cytochrome c from mitochondria	9/849	55/18862	0.000717478	0.00625516	0.00485039	BP	9
GO:0010759	positive regulation of macrophage chemotaxis	5/849	17/18862	0.000718404	0.00625516	0.00485039	BP	5
GO:1902165	regulation of intrinsic apoptotic signaling pathway in response to DNA damage by p53 class mediator	5/849	17/18862	0.000718404	0.00625516	0.00485039	BP	5
GO:0016049	cell growth	37/849	470/18862	0.000725081	0.00630224	0.00488689	BP	37
GO:0018212	peptidyl-tyrosine modification	31/849	372/18862	0.000760463	0.00659821	0.0051164	BP	31
GO:0050806	positive regulation of synaptic transmission	16/849	144/18862	0.000776963	0.00672961	0.00521829	BP	16
GO:0002755	MyD88-dependent toll-like receptor signaling pathway	7/849	35/18862	0.000813209	0.00703128	0.00545221	BP	7
GO:0051702	biological process involved in interaction with symbiont	12/849	92/18862	0.000846345	0.00730506	0.00566451	BP	12
GO:1903707	negative regulation of hemopoiesis	13/849	105/18862	0.000862755	0.00743377	0.00576431	BP	13
GO:0002719	negative regulation of cytokine production involved in immune response	6/849	26/18862	0.000867061	0.00744502	0.00577304	BP	6
GO:0061082	myeloid leukocyte cytokine production	6/849	26/18862	0.000867061	0.00744502	0.00577304	BP	6
GO:2001242	regulation of intrinsic apoptotic signaling pathway	17/849	160/18862	0.000898756	0.00770384	0.00597373	BP	17
GO:0006953	acute-phase response	8/849	46/18862	0.000929321	0.00793842	0.00615562	BP	8
GO:0090382	phagosome maturation	8/849	46/18862	0.000929321	0.00793842	0.00615562	BP	8
GO:0010634	positive regulation of epithelial cell migration	18/849	175/18862	0.000941875	0.00801806	0.00621738	BP	18
GO:0051897	positive regulation of protein kinase B signaling	18/849	175/18862	0.000941875	0.00801806	0.00621738	BP	18
GO:0002862	negative regulation of inflammatory response to antigenic stimulus	5/849	18/18862	0.000958107	0.00814227	0.0063137	BP	5
GO:0030307	positive regulation of cell growth	17/849	161/18862	0.000963798	0.00816268	0.00632953	BP	17
GO:1902904	negative regulation of supramolecular fiber organization	17/849	161/18862	0.000963798	0.00816268	0.00632953	BP	17
GO:0002369	T cell cytokine production	7/849	36/18862	0.000970789	0.00819392	0.00635375	BP	7
GO:0006691	leukotriene metabolic process	7/849	36/18862	0.000970789	0.00819392	0.00635375	BP	7
GO:0070167	regulation of biomineral tissue development	12/849	94/18862	0.00102641	0.00864865	0.00670635	BP	12
GO:0050808	synapse organization	33/849	412/18862	0.0010292	0.00865751	0.00671323	BP	33
GO:0002604	regulation of dendritic cell antigen processing and presentation	4/849	11/18862	0.00104327	0.00873148	0.00677058	BP	4
GO:0019371	cyclooxygenase pathway	4/849	11/18862	0.00104327	0.00873148	0.00677058	BP	4
GO:0035747	natural killer cell chemotaxis	4/849	11/18862	0.00104327	0.00873148	0.00677058	BP	4
GO:0010758	regulation of macrophage chemotaxis	6/849	27/18862	0.0010728	0.00894838	0.00693878	BP	6
GO:0036037	CD8-positive, alpha-beta T cell activation	6/849	27/18862	0.0010728	0.00894838	0.00693878	BP	6
GO:0035722	interleukin-12-mediated signaling pathway	8/849	47/18862	0.00107646	0.00896384	0.00695076	BP	8
GO:1904375	regulation of protein localization to cell periphery	14/849	121/18862	0.00109139	0.00907294	0.00703536	BP	14
GO:0009308	amine metabolic process	17/849	163/18862	0.00110597	0.00917879	0.00711744	BP	17
GO:0043280	positive regulation of cysteine-type endopeptidase activity involved in apoptotic process	15/849	135/18862	0.00111994	0.00927921	0.0071953	BP	15
GO:0002708	positive regulation of lymphocyte mediated immunity	13/849	108/18862	0.00112486	0.00930446	0.00721488	BP	13
GO:2001243	negative regulation of intrinsic apoptotic signaling pathway	12/849	95/18862	0.00112773	0.00931267	0.00722125	BP	12
GO:0045428	regulation of nitric oxide biosynthetic process	9/849	59/18862	0.00120804	0.00995932	0.00772268	BP	9
GO:0002440	production of molecular mediator of immune response	25/849	286/18862	0.00122688	0.0100979	0.00783012	BP	25
GO:0110149	regulation of biomineralization	12/849	96/18862	0.00123721	0.010166	0.00788295	BP	12
GO:0002715	regulation of natural killer cell mediated immunity	8/849	48/18862	0.00124161	0.0101702	0.00788618	BP	8
GO:1905475	regulation of protein localization to membrane	19/849	194/18862	0.00124181	0.0101702	0.00788618	BP	19
GO:0048245	eosinophil chemotaxis	5/849	19/18862	0.00125249	0.0102239	0.00792783	BP	5
GO:0098543	detection of other organism	5/849	19/18862	0.00125249	0.0102239	0.00792783	BP	5
GO:0031667	response to nutrient levels	35/849	451/18862	0.00127673	0.0104046	0.00806798	BP	35
GO:0002507	tolerance induction	6/849	28/18862	0.00131399	0.0106732	0.00827624	BP	6
GO:1902253	regulation of intrinsic apoptotic signaling pathway by p53 class mediator	6/849	28/18862	0.00131399	0.0106732	0.00827624	BP	6
GO:0032733	positive regulation of interleukin-10 production	7/849	38/18862	0.00135739	0.0110077	0.00853562	BP	7
GO:0032615	interleukin-12 production	9/849	60/18862	0.00136551	0.0110375	0.00855875	BP	9
GO:0032655	regulation of interleukin-12 production	9/849	60/18862	0.00136551	0.0110375	0.00855875	BP	9
GO:0048708	astrocyte differentiation	10/849	72/18862	0.00138212	0.0111536	0.00864877	BP	10
GO:0043491	protein kinase B signaling	24/849	273/18862	0.00140847	0.0113478	0.00879931	BP	24
GO:0071349	cellular response to interleukin-12	8/849	49/18862	0.00142632	0.0114544	0.00888201	BP	8
GO:0071622	regulation of granulocyte chemotaxis	8/849	49/18862	0.00142632	0.0114544	0.00888201	BP	8
GO:0031333	negative regulation of protein-containing complex assembly	15/849	139/18862	0.00150639	0.0120245	0.00932404	BP	15
GO:0032490	detection of molecule of bacterial origin	4/849	12/18862	0.00150942	0.0120245	0.00932404	BP	4
GO:0032494	response to peptidoglycan	4/849	12/18862	0.00150942	0.0120245	0.00932404	BP	4
GO:0033004	negative regulation of mast cell activation	4/849	12/18862	0.00150942	0.0120245	0.00932404	BP	4
GO:0061517	macrophage proliferation	4/849	12/18862	0.00150942	0.0120245	0.00932404	BP	4
GO:1903556	negative regulation of tumor necrosis factor superfamily cytokine production	10/849	73/18862	0.00153823	0.0122216	0.00947693	BP	10
GO:0080164	regulation of nitric oxide metabolic process	9/849	61/18862	0.00153909	0.0122216	0.00947693	BP	9
GO:0002701	negative regulation of production of molecular mediator of immune response	7/849	39/18862	0.00159102	0.0125809	0.00975548	BP	7
GO:0050832	defense response to fungus	7/849	39/18862	0.00159102	0.0125809	0.00975548	BP	7
GO:0043032	positive regulation of macrophage activation	6/849	29/18862	0.00159447	0.0125809	0.00975548	BP	6
GO:1902624	positive regulation of neutrophil migration	6/849	29/18862	0.00159447	0.0125809	0.00975548	BP	6
GO:0043901	negative regulation of multi-organism process	5/849	20/18862	0.00160868	0.0126128	0.00978022	BP	5
GO:0046597	negative regulation of viral entry into host cell	5/849	20/18862	0.00160868	0.0126128	0.00978022	BP	5
GO:0090026	positive regulation of monocyte chemotaxis	5/849	20/18862	0.00160868	0.0126128	0.00978022	BP	5
GO:0090280	positive regulation of calcium ion import	5/849	20/18862	0.00160868	0.0126128	0.00978022	BP	5
GO:0034103	regulation of tissue remodeling	11/849	86/18862	0.00161475	0.012619	0.00978502	BP	11
GO:0002702	positive regulation of production of molecular mediator of immune response	12/849	99/18862	0.00161964	0.012619	0.00978502	BP	12
GO:0042775	mitochondrial ATP synthesis coupled electron transport	12/849	99/18862	0.00161964	0.012619	0.00978502	BP	12
GO:1903426	regulation of reactive oxygen species biosynthetic process	12/849	99/18862	0.00161964	0.012619	0.00978502	BP	12
GO:0007566	embryo implantation	8/849	50/18862	0.00163218	0.0126571	0.00981457	BP	8
GO:0048260	positive regulation of receptor-mediated endocytosis	8/849	50/18862	0.00163218	0.0126571	0.00981457	BP	8
GO:0070671	response to interleukin-12	8/849	50/18862	0.00163218	0.0126571	0.00981457	BP	8
GO:0038095	Fc-epsilon receptor signaling pathway	17/849	169/18862	0.00164375	0.0127269	0.00986871	BP	17
GO:0007160	cell-matrix adhesion	21/849	230/18862	0.00171728	0.0132755	0.0102941	BP	21
GO:0051851	modulation by host of symbiont process	9/849	62/18862	0.00172995	0.0133526	0.0103539	BP	9
GO:0042773	ATP synthesis coupled electron transport	12/849	100/18862	0.00176689	0.0136166	0.0105586	BP	12
GO:0032735	positive regulation of interleukin-12 production	7/849	40/18862	0.00185479	0.0142718	0.0110667	BP	7
GO:1903307	positive regulation of regulated secretory pathway	8/849	51/18862	0.00186085	0.0142742	0.0110685	BP	8
GO:1904645	response to amyloid-beta	8/849	51/18862	0.00186085	0.0142742	0.0110685	BP	8
GO:0043536	positive regulation of blood vessel endothelial cell migration	10/849	75/18862	0.00189336	0.0145012	0.0112445	BP	10
GO:0045577	regulation of B cell differentiation	6/849	30/18862	0.00191822	0.0146463	0.0113571	BP	6
GO:1902230	negative regulation of intrinsic apoptotic signaling pathway in response to DNA damage	6/849	30/18862	0.00191822	0.0146463	0.0113571	BP	6
GO:0045670	regulation of osteoclast differentiation	9/849	63/18862	0.00193929	0.0147618	0.0114466	BP	9
GO:0061077	chaperone-mediated protein folding	9/849	63/18862	0.00193929	0.0147618	0.0114466	BP	9
GO:0070098	chemokine-mediated signaling pathway	11/849	88/18862	0.00194791	0.0148047	0.0114799	BP	11
GO:0097191	extrinsic apoptotic signaling pathway	20/849	217/18862	0.00195602	0.0148436	0.0115101	BP	20
GO:0033559	unsaturated fatty acid metabolic process	13/849	115/18862	0.0020023	0.0151717	0.0117644	BP	13
GO:0035455	response to interferon-alpha	5/849	21/18862	0.00203397	0.0153413	0.011896	BP	5
GO:0045655	regulation of monocyte differentiation	5/849	21/18862	0.00203397	0.0153413	0.011896	BP	5
GO:1902254	negative regulation of intrinsic apoptotic signaling pathway by p53 class mediator	5/849	21/18862	0.00203397	0.0153413	0.011896	BP	5
GO:0044106	cellular amine metabolic process	16/849	158/18862	0.0020746	0.0156241	0.0121153	BP	16
GO:0030500	regulation of bone mineralization	10/849	76/18862	0.00209422	0.0156486	0.0121343	BP	10
GO:0002181	cytoplasmic translation	12/849	102/18862	0.00209443	0.0156486	0.0121343	BP	12
GO:0071887	leukocyte apoptotic process	12/849	102/18862	0.00209443	0.0156486	0.0121343	BP	12
GO:0071214	cellular response to abiotic stimulus	27/849	330/18862	0.00210107	0.0156486	0.0121343	BP	27
GO:0104004	cellular response to environmental stimulus	27/849	330/18862	0.00210107	0.0156486	0.0121343	BP	27
GO:0031665	negative regulation of lipopolysaccharide-mediated signaling pathway	4/849	13/18862	0.00210308	0.0156486	0.0121343	BP	4
GO:0046348	amino sugar catabolic process	4/849	13/18862	0.00210308	0.0156486	0.0121343	BP	4
GO:1903977	positive regulation of glial cell migration	4/849	13/18862	0.00210308	0.0156486	0.0121343	BP	4
GO:0045010	actin nucleation	8/849	52/18862	0.00211406	0.0157067	0.0121793	BP	8
GO:0033273	response to vitamin	11/849	89/18862	0.00213432	0.0158335	0.0122777	BP	11
GO:0032689	negative regulation of interferon-gamma production	7/849	41/18862	0.00215122	0.0158876	0.0123196	BP	7
GO:0032691	negative regulation of interleukin-1 beta production	7/849	41/18862	0.00215122	0.0158876	0.0123196	BP	7
GO:0042088	T-helper 1 type immune response	7/849	41/18862	0.00215122	0.0158876	0.0123196	BP	7
GO:0048247	lymphocyte chemotaxis	9/849	64/18862	0.00216836	0.0159905	0.0123994	BP	9
GO:0060249	anatomical structure homeostasis	35/849	466/18862	0.00221209	0.0162887	0.0126307	BP	35
GO:0048147	negative regulation of fibroblast proliferation	6/849	31/18862	0.00228932	0.0168211	0.0130435	BP	6
GO:0048284	organelle fusion	15/849	145/18862	0.00229117	0.0168211	0.0130435	BP	15
GO:0046209	nitric oxide metabolic process	10/849	77/18862	0.00231188	0.0169231	0.0131225	BP	10
GO:0048678	response to axon injury	10/849	77/18862	0.00231188	0.0169231	0.0131225	BP	10
GO:0048771	tissue remodeling	17/849	175/18862	0.00238667	0.0174449	0.0135271	BP	17
GO:1902622	regulation of neutrophil migration	7/849	42/18862	0.00248293	0.0180977	0.0140334	BP	7
GO:0071456	cellular response to hypoxia	19/849	206/18862	0.00248328	0.0180977	0.0140334	BP	19
GO:0010595	positive regulation of endothelial cell migration	14/849	132/18862	0.00250886	0.0182573	0.0141571	BP	14
GO:0002244	hematopoietic progenitor cell differentiation	16/849	161/18862	0.00251301	0.0182607	0.0141598	BP	16
GO:2001057	reactive nitrogen species metabolic process	10/849	78/18862	0.00254734	0.0184831	0.0143322	BP	10
GO:0006968	cellular defense response	8/849	54/18862	0.0027012	0.0195709	0.0151757	BP	8
GO:0035767	endothelial cell chemotaxis	6/849	32/18862	0.00271199	0.0195918	0.0151919	BP	6
GO:1903902	positive regulation of viral life cycle	6/849	32/18862	0.00271199	0.0195918	0.0151919	BP	6
GO:1901216	positive regulation of neuron death	11/849	92/18862	0.00278202	0.0200686	0.0155616	BP	11
GO:0001667	ameboidal-type cell migration	35/849	473/18862	0.0028211	0.0203209	0.0157573	BP	35
GO:0002864	regulation of acute inflammatory response to antigenic stimulus	4/849	14/18862	0.00284025	0.0203702	0.0157955	BP	4
GO:0010935	regulation of macrophage cytokine production	4/849	14/18862	0.00284025	0.0203702	0.0157955	BP	4
GO:0032688	negative regulation of interferon-beta production	4/849	14/18862	0.00284025	0.0203702	0.0157955	BP	4
GO:0031640	killing of cells of other organism	9/849	67/18862	0.0029871	0.0213616	0.0165643	BP	9
GO:2000514	regulation of CD4-positive, alpha-beta T cell activation	9/849	67/18862	0.0029871	0.0213616	0.0165643	BP	9
GO:0006120	mitochondrial electron transport, NADH to ubiquinone	8/849	55/18862	0.00303886	0.0216693	0.0168029	BP	8
GO:1903428	positive regulation of reactive oxygen species biosynthetic process	8/849	55/18862	0.00303886	0.0216693	0.0168029	BP	8
GO:0016050	vesicle organization	27/849	339/18862	0.00305776	0.0217728	0.0168831	BP	27
GO:0001895	retina homeostasis	10/849	80/18862	0.00307579	0.0218385	0.0169341	BP	10
GO:2000106	regulation of leukocyte apoptotic process	10/849	80/18862	0.00307579	0.0218385	0.0169341	BP	10
GO:0043524	negative regulation of neuron apoptotic process	14/849	135/18862	0.00308802	0.021894	0.0169771	BP	14
GO:0046135	pyrimidine nucleoside catabolic process	5/849	23/18862	0.00312166	0.0220381	0.0170888	BP	5
GO:0097066	response to thyroid hormone	5/849	23/18862	0.00312166	0.0220381	0.0170888	BP	5
GO:1903055	positive regulation of extracellular matrix organization	5/849	23/18862	0.00312166	0.0220381	0.0170888	BP	5
GO:0030851	granulocyte differentiation	6/849	33/18862	0.0031905	0.0224921	0.0174409	BP	6
GO:0042254	ribosome biogenesis	25/849	307/18862	0.00320357	0.0225522	0.0174875	BP	25
GO:0090199	regulation of release of cytochrome c from mitochondria	7/849	44/18862	0.00326301	0.0229382	0.0177868	BP	7
GO:0034446	substrate adhesion-dependent cell spreading	12/849	108/18862	0.00338589	0.0237683	0.0184305	BP	12
GO:1903409	reactive oxygen species biosynthetic process	13/849	123/18862	0.00362749	0.0254283	0.0197177	BP	13
GO:0007204	positive regulation of cytosolic calcium ion concentration	25/849	310/18862	0.00363563	0.0254494	0.019734	BP	25
GO:0045926	negative regulation of growth	21/849	245/18862	0.00365973	0.025582	0.0198369	BP	21
GO:0010934	macrophage cytokine production	4/849	15/18862	0.0037364	0.0259717	0.020139	BP	4
GO:0045064	T-helper 2 cell differentiation	4/849	15/18862	0.0037364	0.0259717	0.020139	BP	4
GO:0060099	regulation of phagocytosis, engulfment	4/849	15/18862	0.0037364	0.0259717	0.020139	BP	4
GO:0097202	activation of cysteine-type endopeptidase activity	4/849	15/18862	0.0037364	0.0259717	0.020139	BP	4
GO:0043542	endothelial cell migration	23/849	278/18862	0.00377377	0.0261947	0.020312	BP	23
GO:0036294	cellular response to decreased oxygen levels	19/849	214/18862	0.00379025	0.0262237	0.0203345	BP	19
GO:0090023	positive regulation of neutrophil chemotaxis	5/849	24/18862	0.00379909	0.0262237	0.0203345	BP	5
GO:1903861	positive regulation of dendrite extension	5/849	24/18862	0.00379909	0.0262237	0.0203345	BP	5
GO:2001026	regulation of endothelial cell chemotaxis	5/849	24/18862	0.00379909	0.0262237	0.0203345	BP	5
GO:0051402	neuron apoptotic process	20/849	230/18862	0.00383004	0.0264007	0.0204717	BP	20
GO:0035567	non-canonical Wnt signaling pathway	15/849	153/18862	0.00383817	0.0264037	0.020474	BP	15
GO:0043112	receptor metabolic process	16/849	168/18862	0.00384112	0.0264037	0.020474	BP	16
GO:0042100	B cell proliferation	11/849	96/18862	0.00388266	0.0265797	0.0206105	BP	11
GO:0048010	vascular endothelial growth factor receptor signaling pathway	11/849	96/18862	0.00388266	0.0265797	0.0206105	BP	11
GO:2000146	negative regulation of cell motility	27/849	345/18862	0.00388279	0.0265797	0.0206105	BP	27
GO:0051896	regulation of protein kinase B signaling	21/849	247/18862	0.0040216	0.0274887	0.0213154	BP	21
GO:0010517	regulation of phospholipase activity	9/849	70/18862	0.0040322	0.0274887	0.0213154	BP	9
GO:0045123	cellular extravasation	9/849	70/18862	0.0040322	0.0274887	0.0213154	BP	9
GO:0030336	negative regulation of cell migration	26/849	330/18862	0.00416633	0.0283642	0.0219942	BP	26
GO:0060191	regulation of lipase activity	11/849	97/18862	0.00420592	0.0285164	0.0221122	BP	11
GO:1990868	response to chemokine	11/849	97/18862	0.00420592	0.0285164	0.0221122	BP	11
GO:1990869	cellular response to chemokine	11/849	97/18862	0.00420592	0.0285164	0.0221122	BP	11
GO:0010565	regulation of cellular ketone metabolic process	17/849	185/18862	0.00423795	0.0286943	0.0222502	BP	17
GO:0030865	cortical cytoskeleton organization	8/849	58/18862	0.00425139	0.0287461	0.0222904	BP	8
GO:0030001	metal ion transport	35/849	486/18862	0.0043383	0.0292939	0.0227151	BP	35
GO:0090130	tissue migration	28/849	365/18862	0.00436916	0.0294621	0.0228456	BP	28
GO:0030101	natural killer cell activation	10/849	84/18862	0.00439313	0.0295836	0.0229398	BP	10
GO:0048872	homeostasis of number of cells	21/849	249/18862	0.00441277	0.0296756	0.0230111	BP	21
GO:0032720	negative regulation of tumor necrosis factor production	9/849	71/18862	0.00443764	0.0298024	0.0231095	BP	9
GO:0006910	phagocytosis, recognition	11/849	98/18862	0.00455024	0.0304814	0.0236359	BP	11
GO:0051091	positive regulation of DNA-binding transcription factor activity	22/849	266/18862	0.0045673	0.0304814	0.0236359	BP	22
GO:0001562	response to protozoan	5/849	25/18862	0.00457558	0.0304814	0.0236359	BP	5
GO:0042832	defense response to protozoan	5/849	25/18862	0.00457558	0.0304814	0.0236359	BP	5
GO:0048143	astrocyte activation	5/849	25/18862	0.00457558	0.0304814	0.0236359	BP	5
GO:1990000	amyloid fibril formation	5/849	25/18862	0.00457558	0.0304814	0.0236359	BP	5
GO:0003012	muscle system process	33/849	453/18862	0.00464256	0.0308861	0.0239497	BP	33
GO:0002823	negative regulation of adaptive immune response based on somatic recombination of immune receptors built from immunoglobulin superfamily domains	7/849	47/18862	0.00476695	0.0313868	0.0243381	BP	7
GO:0010712	regulation of collagen metabolic process	7/849	47/18862	0.00476695	0.0313868	0.0243381	BP	7
GO:0070169	positive regulation of biomineral tissue development	7/849	47/18862	0.00476695	0.0313868	0.0243381	BP	7
GO:0045921	positive regulation of exocytosis	10/849	85/18862	0.00478334	0.0313868	0.0243381	BP	10
GO:0002693	positive regulation of cellular extravasation	4/849	16/18862	0.00480637	0.0313868	0.0243381	BP	4
GO:0019372	lipoxygenase pathway	4/849	16/18862	0.00480637	0.0313868	0.0243381	BP	4
GO:0036035	osteoclast development	4/849	16/18862	0.00480637	0.0313868	0.0243381	BP	4
GO:0044764	multi-organism cellular process	4/849	16/18862	0.00480637	0.0313868	0.0243381	BP	4
GO:0045591	positive regulation of regulatory T cell differentiation	4/849	16/18862	0.00480637	0.0313868	0.0243381	BP	4
GO:0051014	actin filament severing	4/849	16/18862	0.00480637	0.0313868	0.0243381	BP	4
GO:0051238	sequestering of metal ion	4/849	16/18862	0.00480637	0.0313868	0.0243381	BP	4
GO:0061450	trophoblast cell migration	4/849	16/18862	0.00480637	0.0313868	0.0243381	BP	4
GO:0097067	cellular response to thyroid hormone stimulus	4/849	16/18862	0.00480637	0.0313868	0.0243381	BP	4
GO:1905153	regulation of membrane invagination	4/849	16/18862	0.00480637	0.0313868	0.0243381	BP	4
GO:0032801	receptor catabolic process	6/849	36/18862	0.00500486	0.0326401	0.0253098	BP	6
GO:0051271	negative regulation of cellular component movement	27/849	352/18862	0.00507509	0.0330547	0.0256314	BP	27
GO:0008361	regulation of cell size	16/849	173/18862	0.00510551	0.0332093	0.0257512	BP	16
GO:0055072	iron ion homeostasis	10/849	86/18862	0.00520026	0.0337813	0.0261948	BP	10
GO:0010518	positive regulation of phospholipase activity	8/849	60/18862	0.0052462	0.0340352	0.0263916	BP	8
GO:0002292	T cell differentiation involved in immune response	9/849	73/18862	0.00534325	0.0344845	0.02674	BP	9
GO:0006809	nitric oxide biosynthetic process	9/849	73/18862	0.00534325	0.0344845	0.02674	BP	9
GO:0031100	animal organ regeneration	9/849	73/18862	0.00534325	0.0344845	0.02674	BP	9
GO:0060193	positive regulation of lipase activity	9/849	73/18862	0.00534325	0.0344845	0.02674	BP	9
GO:0110151	positive regulation of biomineralization	7/849	48/18862	0.00536884	0.0346046	0.0268332	BP	7
GO:0071496	cellular response to external stimulus	24/849	303/18862	0.00539736	0.0347433	0.0269407	BP	24
GO:0051016	barbed-end actin filament capping	5/849	26/18862	0.00545857	0.0350918	0.027211	BP	5
GO:0051100	negative regulation of binding	15/849	159/18862	0.00548783	0.0352343	0.0273215	BP	15
GO:1902229	regulation of intrinsic apoptotic signaling pathway in response to DNA damage	6/849	37/18862	0.00575068	0.0368266	0.0285562	BP	6
GO:2000403	positive regulation of lymphocyte migration	6/849	37/18862	0.00575068	0.0368266	0.0285562	BP	6
GO:0019731	antibacterial humoral response	8/849	61/18862	0.00580576	0.0370837	0.0287555	BP	8
GO:0070613	regulation of protein processing	8/849	61/18862	0.00580576	0.0370837	0.0287555	BP	8
GO:1902036	regulation of hematopoietic stem cell differentiation	9/849	74/18862	0.00584655	0.0372962	0.0289203	BP	9
GO:0038066	p38MAPK cascade	7/849	49/18862	0.00602593	0.0383911	0.0297693	BP	7
GO:0016045	detection of bacterium	4/849	17/18862	0.0060642	0.0384867	0.0298435	BP	4
GO:0070206	protein trimerization	4/849	17/18862	0.0060642	0.0384867	0.0298435	BP	4
GO:2001267	regulation of cysteine-type endopeptidase activity involved in apoptotic signaling pathway	4/849	17/18862	0.0060642	0.0384867	0.0298435	BP	4
GO:0010631	epithelial cell migration	27/849	357/18862	0.00610256	0.0386807	0.0299939	BP	27
GO:0060218	hematopoietic stem cell differentiation	10/849	88/18862	0.00611911	0.0387361	0.0300369	BP	10
GO:0006979	response to oxidative stress	32/849	444/18862	0.00613477	0.0387462	0.0300447	BP	32
GO:0006816	calcium ion transport	30/849	409/18862	0.00613631	0.0387462	0.0300447	BP	30
GO:2001234	negative regulation of apoptotic signaling pathway	19/849	224/18862	0.00617971	0.0389706	0.0302187	BP	19
GO:0045580	regulation of T cell differentiation	14/849	146/18862	0.00621661	0.0391536	0.0303606	BP	14
GO:0043433	negative regulation of DNA-binding transcription factor activity	16/849	177/18862	0.00634454	0.0399087	0.0309461	BP	16
GO:0045453	bone resorption	8/849	62/18862	0.00640959	0.0401084	0.031101	BP	8
GO:0010955	negative regulation of protein processing	5/849	27/18862	0.00645533	0.0401084	0.031101	BP	5
GO:0034110	regulation of homotypic cell-cell adhesion	5/849	27/18862	0.00645533	0.0401084	0.031101	BP	5
GO:0045671	negative regulation of osteoclast differentiation	5/849	27/18862	0.00645533	0.0401084	0.031101	BP	5
GO:0071624	positive regulation of granulocyte chemotaxis	5/849	27/18862	0.00645533	0.0401084	0.031101	BP	5
GO:0090025	regulation of monocyte chemotaxis	5/849	27/18862	0.00645533	0.0401084	0.031101	BP	5
GO:0090200	positive regulation of release of cytochrome c from mitochondria	5/849	27/18862	0.00645533	0.0401084	0.031101	BP	5
GO:1903318	negative regulation of protein maturation	5/849	27/18862	0.00645533	0.0401084	0.031101	BP	5
GO:1903859	regulation of dendrite extension	5/849	27/18862	0.00645533	0.0401084	0.031101	BP	5
GO:0022904	respiratory electron transport chain	12/849	117/18862	0.00645711	0.0401084	0.031101	BP	12
GO:0042493	response to drug	27/849	359/18862	0.00655931	0.0406844	0.0315476	BP	27
GO:0045429	positive regulation of nitric oxide biosynthetic process	6/849	38/18862	0.00657442	0.0406844	0.0315476	BP	6
GO:2000249	regulation of actin cytoskeleton reorganization	6/849	38/18862	0.00657442	0.0406844	0.0315476	BP	6
GO:0072659	protein localization to plasma membrane	22/849	275/18862	0.00671121	0.0414791	0.0321638	BP	22
GO:0070741	response to interleukin-6	7/849	50/18862	0.00674119	0.0416126	0.0322673	BP	7
GO:0090132	epithelium migration	27/849	360/18862	0.00679811	0.0419118	0.0324994	BP	27
GO:0006119	oxidative phosphorylation	14/849	148/18862	0.00699237	0.043056	0.0333866	BP	14
GO:1903317	regulation of protein maturation	8/849	63/18862	0.00705981	0.0433637	0.0336252	BP	8
GO:2000401	regulation of lymphocyte migration	8/849	63/18862	0.00705981	0.0433637	0.0336252	BP	8
GO:0046394	carboxylic acid biosynthetic process	25/849	327/18862	0.00711553	0.0436519	0.0338487	BP	25
GO:1903034	regulation of response to wounding	15/849	164/18862	0.00726343	0.0444493	0.034467	BP	15
GO:1990138	neuron projection extension	15/849	164/18862	0.00726343	0.0444493	0.034467	BP	15
GO:0060284	regulation of cell development	34/849	485/18862	0.00729602	0.0445938	0.034579	BP	34
GO:0032147	activation of protein kinase activity	25/849	328/18862	0.00738527	0.0450838	0.034959	BP	25
GO:0006364	rRNA processing	19/849	228/18862	0.00742848	0.0452918	0.0351203	BP	19
GO:0030501	positive regulation of bone mineralization	6/849	39/18862	0.00748049	0.0454195	0.0352193	BP	6
GO:1904407	positive regulation of nitric oxide metabolic process	6/849	39/18862	0.00748049	0.0454195	0.0352193	BP	6
GO:0043900	regulation of multi-organism process	7/849	51/18862	0.0075176	0.0454195	0.0352193	BP	7
GO:0002523	leukocyte migration involved in inflammatory response	4/849	18/18862	0.00752309	0.0454195	0.0352193	BP	4
GO:0002643	regulation of tolerance induction	4/849	18/18862	0.00752309	0.0454195	0.0352193	BP	4
GO:0034375	high-density lipoprotein particle remodeling	4/849	18/18862	0.00752309	0.0454195	0.0352193	BP	4
GO:0071605	monocyte chemotactic protein-1 production	4/849	18/18862	0.00752309	0.0454195	0.0352193	BP	4
GO:0071637	regulation of monocyte chemotactic protein-1 production	4/849	18/18862	0.00752309	0.0454195	0.0352193	BP	4
GO:0000303	response to superoxide	5/849	28/18862	0.00757302	0.0454195	0.0352193	BP	5
GO:0010575	positive regulation of vascular endothelial growth factor production	5/849	28/18862	0.00757302	0.0454195	0.0352193	BP	5
GO:0032607	interferon-alpha production	5/849	28/18862	0.00757302	0.0454195	0.0352193	BP	5
GO:0032647	regulation of interferon-alpha production	5/849	28/18862	0.00757302	0.0454195	0.0352193	BP	5
GO:0032481	positive regulation of type I interferon production	9/849	77/18862	0.00757754	0.0454195	0.0352193	BP	9
GO:0034121	regulation of toll-like receptor signaling pathway	9/849	77/18862	0.00757754	0.0454195	0.0352193	BP	9
GO:1990778	protein localization to cell periphery	25/849	329/18862	0.00766337	0.0458785	0.0355752	BP	25
GO:0048524	positive regulation of viral process	10/849	91/18862	0.00772859	0.0462133	0.0358348	BP	10
GO:0006749	glutathione metabolic process	8/849	64/18862	0.00775859	0.0462811	0.0358874	BP	8
GO:0030837	negative regulation of actin filament polymerization	8/849	64/18862	0.00775859	0.0462811	0.0358874	BP	8
GO:0032272	negative regulation of protein polymerization	9/849	78/18862	0.00823366	0.0489972	0.0379935	BP	9
GO:0140029	exocytic process	9/849	78/18862	0.00823366	0.0489972	0.0379935	BP	9
GO:0031103	axon regeneration	7/849	52/18862	0.00835816	0.0496785	0.0385218	BP	7
GO:0055074	calcium ion homeostasis	32/849	454/18862	0.00840078	0.0498467	0.0386522	BP	32
GO:0001503	ossification	29/849	401/18862	0.00840875	0.0498467	0.0386522	BP	29
GO:0071453	cellular response to oxygen levels	19/849	231/18862	0.00849334	0.0498467	0.0386522	BP	19
GO:0010257	NADH dehydrogenase complex assembly	8/849	65/18862	0.00850808	0.0498467	0.0386522	BP	8
GO:0032981	mitochondrial respiratory chain complex I assembly	8/849	65/18862	0.00850808	0.0498467	0.0386522	BP	8
GO:0034381	plasma lipoprotein particle clearance	8/849	65/18862	0.00850808	0.0498467	0.0386522	BP	8
GO:0070265	necrotic cell death	8/849	65/18862	0.00850808	0.0498467	0.0386522	BP	8
GO:0001820	serotonin secretion	3/849	10/18862	0.00859738	0.0498467	0.0386522	BP	3
GO:0002765	immune response-inhibiting signal transduction	3/849	10/18862	0.00859738	0.0498467	0.0386522	BP	3
GO:0009176	pyrimidine deoxyribonucleoside monophosphate metabolic process	3/849	10/18862	0.00859738	0.0498467	0.0386522	BP	3
GO:0016139	glycoside catabolic process	3/849	10/18862	0.00859738	0.0498467	0.0386522	BP	3
GO:0021859	pyramidal neuron differentiation	3/849	10/18862	0.00859738	0.0498467	0.0386522	BP	3
GO:0031340	positive regulation of vesicle fusion	3/849	10/18862	0.00859738	0.0498467	0.0386522	BP	3
GO:0032060	bleb assembly	3/849	10/18862	0.00859738	0.0498467	0.0386522	BP	3
GO:0032817	regulation of natural killer cell proliferation	3/849	10/18862	0.00859738	0.0498467	0.0386522	BP	3
GO:0034447	very-low-density lipoprotein particle clearance	3/849	10/18862	0.00859738	0.0498467	0.0386522	BP	3
GO:0048251	elastic fiber assembly	3/849	10/18862	0.00859738	0.0498467	0.0386522	BP	3
GO:0070391	response to lipoteichoic acid	3/849	10/18862	0.00859738	0.0498467	0.0386522	BP	3
GO:0071223	cellular response to lipoteichoic acid	3/849	10/18862	0.00859738	0.0498467	0.0386522	BP	3
GO:1900426	positive regulation of defense response to bacterium	3/849	10/18862	0.00859738	0.0498467	0.0386522	BP	3
GO:2000508	regulation of dendritic cell chemotaxis	3/849	10/18862	0.00859738	0.0498467	0.0386522	BP	3
GO:0062023	collagen-containing extracellular matrix	76/884	423/19520	2.11499e-25	1.16747e-22	8.99428e-23	CC	76
GO:0034774	secretory granule lumen	63/884	322/19520	2.91725e-23	8.0516e-21	6.20299e-21	CC	63
GO:0060205	cytoplasmic vesicle lumen	63/884	326/19520	5.82785e-23	1.07232e-20	8.26123e-21	CC	63
GO:0031983	vesicle lumen	63/884	328/19520	8.20077e-23	1.13171e-20	8.71871e-21	CC	63
GO:0030055	cell-substrate junction	67/884	423/19520	2.02825e-19	2.23919e-17	1.72508e-17	CC	67
GO:0005925	focal adhesion	66/884	416/19520	3.49058e-19	3.21133e-17	2.47402e-17	CC	66
GO:0030139	endocytic vesicle	55/884	307/19520	1.32132e-18	1.04196e-16	8.02728e-17	CC	55
GO:0022626	cytosolic ribosome	32/884	107/19520	4.15044e-18	2.86381e-16	2.20629e-16	CC	32
GO:0030666	endocytic vesicle membrane	39/884	163/19520	5.183e-18	3.17891e-16	2.44904e-16	CC	39
GO:0042611	MHC protein complex	17/884	25/19520	9.3844e-18	5.18019e-16	3.99084e-16	CC	17
GO:0045335	phagocytic vesicle	34/884	136/19520	1.68885e-16	8.47497e-15	6.52916e-15	CC	34
GO:0070820	tertiary granule	37/884	164/19520	2.91824e-16	1.34239e-14	1.03418e-14	CC	37
GO:0044391	ribosomal subunit	39/884	187/19520	7.72438e-16	3.27989e-14	2.52684e-14	CC	39
GO:0072562	blood microparticle	34/884	146/19520	1.71204e-15	6.75034e-14	5.20049e-14	CC	34
GO:0071556	integral component of lumenal side of endoplasmic reticulum membrane	15/884	29/19520	2.63324e-13	8.94252e-12	6.88936e-12	CC	15
GO:0098553	lumenal side of endoplasmic reticulum membrane	15/884	29/19520	2.63324e-13	8.94252e-12	6.88936e-12	CC	15
GO:0005840	ribosome	41/884	243/19520	2.75404e-13	8.94252e-12	6.88936e-12	CC	41
GO:0022627	cytosolic small ribosomal subunit	18/884	46/19520	4.60528e-13	1.41229e-11	1.08803e-11	CC	18
GO:0101002	ficolin-1-rich granule	35/884	185/19520	4.98867e-13	1.44934e-11	1.11658e-11	CC	35
GO:0030667	secretory granule membrane	46/884	305/19520	6.42138e-13	1.7723e-11	1.36539e-11	CC	46
GO:0098576	lumenal side of membrane	16/884	36/19520	8.53991e-13	2.24478e-11	1.72938e-11	CC	16
GO:0005766	primary lysosome	31/884	155/19520	2.33561e-12	5.60546e-11	4.31847e-11	CC	31
GO:0042582	azurophil granule	31/884	155/19520	2.33561e-12	5.60546e-11	4.31847e-11	CC	31
GO:0042613	MHC class II protein complex	11/884	16/19520	5.48493e-12	1.26153e-10	9.71891e-11	CC	11
GO:0005775	vacuolar lumen	32/884	173/19520	9.3556e-12	2.06572e-10	1.59144e-10	CC	32
GO:0005788	endoplasmic reticulum lumen	44/884	306/19520	1.06894e-11	2.26944e-10	1.74838e-10	CC	44
GO:0030670	phagocytic vesicle membrane	21/884	77/19520	1.69615e-11	3.46769e-10	2.67152e-10	CC	21
GO:0042581	specific granule	30/884	160/19520	2.92405e-11	5.76456e-10	4.44104e-10	CC	30
GO:0015935	small ribosomal subunit	20/884	74/19520	6.16941e-11	1.17431e-09	9.04697e-10	CC	20
GO:0070821	tertiary granule membrane	19/884	73/19520	3.77426e-10	6.94464e-09	5.35018e-09	CC	19
GO:0035578	azurophil granule lumen	21/884	91/19520	5.13388e-10	9.14162e-09	7.04274e-09	CC	21
GO:1904813	ficolin-1-rich granule lumen	24/884	124/19520	1.4175e-09	2.44519e-08	1.88379e-08	CC	24
GO:0005765	lysosomal membrane	43/884	378/19520	2.84108e-08	4.61257e-07	3.55355e-07	CC	43
GO:0098852	lytic vacuole membrane	43/884	378/19520	2.84108e-08	4.61257e-07	3.55355e-07	CC	43
GO:0030134	COPII-coated ER to Golgi transport vesicle	19/884	94/19520	3.47485e-08	5.48033e-07	4.22207e-07	CC	19
GO:0030669	clathrin-coated endocytic vesicle membrane	12/884	39/19520	8.71355e-08	1.33608e-06	1.02932e-06	CC	12
GO:0035579	specific granule membrane	18/884	91/19520	1.12543e-07	1.67903e-06	1.29353e-06	CC	18
GO:0005884	actin filament	20/884	113/19520	1.55862e-07	2.2641e-06	1.74427e-06	CC	20
GO:0022625	cytosolic large ribosomal subunit	14/884	57/19520	1.72021e-07	2.43476e-06	1.87575e-06	CC	14
GO:0031093	platelet alpha granule lumen	15/884	67/19520	2.33764e-07	3.22594e-06	2.48528e-06	CC	15
GO:0009897	external side of plasma membrane	42/884	402/19520	4.35098e-07	5.8048e-06	4.47204e-06	CC	42
GO:0005774	vacuolar membrane	44/884	431/19520	4.41669e-07	5.8048e-06	4.47204e-06	CC	44
GO:0012507	ER to Golgi transport vesicle membrane	14/884	62/19520	5.26454e-07	6.7582e-06	5.20655e-06	CC	14
GO:0015934	large ribosomal subunit	19/884	115/19520	9.53101e-07	1.19571e-05	9.21179e-06	CC	19
GO:0030662	coated vesicle membrane	24/884	182/19520	2.58435e-06	3.17013e-05	2.44228e-05	CC	24
GO:0031091	platelet alpha granule	16/884	91/19520	2.93366e-06	3.44817e-05	2.65648e-05	CC	16
GO:0005770	late endosome	31/884	275/19520	2.93594e-06	3.44817e-05	2.65648e-05	CC	31
GO:0005604	basement membrane	16/884	94/19520	4.55239e-06	5.05898e-05	3.89746e-05	CC	16
GO:0045121	membrane raft	34/884	323/19520	4.58241e-06	5.05898e-05	3.89746e-05	CC	34
GO:0098857	membrane microdomain	34/884	323/19520	4.58241e-06	5.05898e-05	3.89746e-05	CC	34
GO:1904724	tertiary granule lumen	12/884	55/19520	5.00902e-06	5.42153e-05	4.17677e-05	CC	12
GO:0043202	lysosomal lumen	16/884	96/19520	6.03607e-06	6.40752e-05	4.93638e-05	CC	16
GO:0045334	clathrin-coated endocytic vesicle	12/884	57/19520	7.42923e-06	7.73761e-05	5.96109e-05	CC	12
GO:0030135	coated vesicle	31/884	295/19520	1.23513e-05	0.000126257	9.72693e-05	CC	31
GO:0031902	late endosome membrane	19/884	140/19520	1.85158e-05	0.000185832	0.000143166	CC	19
GO:0019774	proteasome core complex, beta-subunit complex	5/884	11/19520	6.92452e-05	0.00068256	0.000525847	CC	5
GO:0030665	clathrin-coated vesicle membrane	16/884	117/19520	7.55748e-05	0.000731882	0.000563845	CC	16
GO:0101003	ficolin-1-rich granule membrane	11/884	61/19520	8.09045e-05	0.000769988	0.000593202	CC	11
GO:0042470	melanosome	15/884	106/19520	8.45989e-05	0.00077831	0.000599614	CC	15
GO:0048770	pigment granule	15/884	106/19520	8.45989e-05	0.00077831	0.000599614	CC	15
GO:0005791	rough endoplasmic reticulum	12/884	75/19520	0.000129869	0.00117521	0.000905387	CC	12
GO:0031904	endosome lumen	8/884	35/19520	0.000135516	0.00120653	0.000929518	CC	8
GO:1990204	oxidoreductase complex	15/884	111/19520	0.000143799	0.00125995	0.000970672	CC	15
GO:0005839	proteasome core complex	6/884	20/19520	0.000190255	0.00164095	0.0012642	CC	6
GO:0030027	lamellipodium	21/884	196/19520	0.00022998	0.00195306	0.00150464	CC	21
GO:0030176	integral component of endoplasmic reticulum membrane	18/884	157/19520	0.000274995	0.00229996	0.0017719	CC	18
GO:0001772	immunological synapse	8/884	41/19520	0.000432565	0.00348836	0.00268744	CC	8
GO:0000502	proteasome complex	10/884	62/19520	0.000436044	0.00348836	0.00268744	CC	10
GO:0035580	specific granule lumen	10/884	62/19520	0.000436044	0.00348836	0.00268744	CC	10
GO:0005802	trans-Golgi network	24/884	251/19520	0.000473768	0.00369427	0.00284608	CC	24
GO:0042788	polysomal ribosome	7/884	32/19520	0.000475168	0.00369427	0.00284608	CC	7
GO:0031227	intrinsic component of endoplasmic reticulum membrane	18/884	165/19520	0.000505003	0.00387169	0.00298277	CC	18
GO:0098803	respiratory chain complex	12/884	87/19520	0.00053679	0.00405902	0.00312708	CC	12
GO:0030867	rough endoplasmic reticulum membrane	6/884	26/19520	0.000895542	0.00668026	0.0051465	CC	6
GO:1905369	endopeptidase complex	10/884	68/19520	0.000923579	0.00679754	0.00523685	CC	10
GO:0031252	cell leading edge	33/884	411/19520	0.00109846	0.00797832	0.00614653	CC	33
GO:0002102	podosome	6/884	28/19520	0.00135649	0.00972444	0.00749175	CC	6
GO:0030133	transport vesicle	32/884	402/19520	0.00149058	0.0105487	0.00812675	CC	32
GO:0042583	chromaffin granule	4/884	12/19520	0.0015443	0.0106557	0.00820918	CC	4
GO:0043020	NADPH oxidase complex	4/884	12/19520	0.0015443	0.0106557	0.00820918	CC	4
GO:0032432	actin filament bundle	10/884	73/19520	0.00161097	0.0109785	0.00845787	CC	10
GO:0005747	mitochondrial respiratory chain complex I	8/884	50/19520	0.00169743	0.0111545	0.00859349	CC	8
GO:0030964	NADH dehydrogenase complex	8/884	50/19520	0.00169743	0.0111545	0.00859349	CC	8
GO:0045271	respiratory chain complex I	8/884	50/19520	0.00169743	0.0111545	0.00859349	CC	8
GO:0055038	recycling endosome membrane	11/884	87/19520	0.00186418	0.0121062	0.00932665	CC	11
GO:0005746	mitochondrial respirasome	11/884	89/19520	0.00224043	0.0143804	0.0110788	CC	11
GO:0070469	respirasome	12/884	103/19520	0.00239579	0.0152009	0.0117108	CC	12
GO:0030658	transport vesicle membrane	19/884	206/19520	0.00266184	0.016697	0.0128634	CC	19
GO:0031941	filamentous actin	6/884	32/19520	0.00279699	0.0173476	0.0133647	CC	6
GO:0030136	clathrin-coated vesicle	18/884	192/19520	0.00285334	0.0175005	0.0134824	CC	18
GO:1905368	peptidase complex	11/884	92/19520	0.00291808	0.0175776	0.0135419	CC	11
GO:0016528	sarcoplasm	10/884	79/19520	0.00292961	0.0175776	0.0135419	CC	10
GO:0005844	polysome	9/884	68/19520	0.0034471	0.0204602	0.0157626	CC	9
GO:0032588	trans-Golgi network membrane	11/884	95/19520	0.0037517	0.0220313	0.016973	CC	11
GO:0098554	cytoplasmic side of endoplasmic reticulum membrane	4/884	15/19520	0.00382015	0.0221971	0.0171007	CC	4
GO:0036019	endolysosome	5/884	24/19520	0.00390081	0.0224296	0.0172799	CC	5
GO:0035577	azurophil granule membrane	8/884	58/19520	0.00441253	0.0251105	0.0193452	CC	8
GO:0005767	secondary lysosome	4/884	16/19520	0.00491299	0.0276732	0.0213195	CC	4
GO:0140534	endoplasmic reticulum protein-containing complex	13/884	127/19520	0.00502347	0.0280097	0.0215788	CC	13
GO:0034358	plasma lipoprotein particle	6/884	36/19520	0.00515679	0.0281836	0.0217128	CC	6
GO:1990777	lipoprotein particle	6/884	36/19520	0.00515679	0.0281836	0.0217128	CC	6
GO:0031234	extrinsic component of cytoplasmic side of plasma membrane	11/884	100/19520	0.00555396	0.0300567	0.0231558	CC	11
GO:0005581	collagen trimer	10/884	87/19520	0.00589103	0.0315713	0.0243227	CC	10
GO:0005793	endoplasmic reticulum-Golgi intermediate compartment	13/884	130/19520	0.00610827	0.0322729	0.0248632	CC	13
GO:0098562	cytoplasmic side of membrane	17/884	191/19520	0.00619053	0.0322729	0.0248632	CC	17
GO:0061702	inflammasome complex	4/884	17/19520	0.00619733	0.0322729	0.0248632	CC	4
GO:0001891	phagocytic cup	5/884	27/19520	0.00662355	0.0333507	0.0256935	CC	5
GO:0034364	high-density lipoprotein particle	5/884	27/19520	0.00662355	0.0333507	0.0256935	CC	5
GO:0033116	endoplasmic reticulum-Golgi intermediate compartment membrane	9/884	75/19520	0.00664167	0.0333507	0.0256935	CC	9
GO:0005771	multivesicular body	8/884	62/19520	0.00664598	0.0333507	0.0256935	CC	8
GO:0032994	protein-lipid complex	6/884	39/19520	0.00770209	0.0383023	0.0295082	CC	6
GO:0001725	stress fiber	8/884	64/19520	0.0080408	0.039279	0.0302607	CC	8
GO:0097517	contractile actin filament bundle	8/884	64/19520	0.0080408	0.039279	0.0302607	CC	8
GO:0033179	proton-transporting V-type ATPase, V0 domain	3/884	10/19520	0.00874438	0.0423412	0.0326199	CC	3
GO:0098798	mitochondrial protein-containing complex	21/884	265/19520	0.00942912	0.0452598	0.0348683	CC	21
GO:0030427	site of polarized growth	16/884	184/19520	0.00961127	0.0457364	0.0352355	CC	16
GO:0003735	structural constituent of ribosome	38/867	180/18337	4.60764e-15	3.70454e-12	3.10895e-12	MF	38
GO:0061134	peptidase regulator activity	38/867	230/18337	1.40531e-11	5.64933e-09	4.74106e-09	MF	38
GO:0019865	immunoglobulin binding	11/867	24/18337	3.5144e-09	7.06956e-07	5.93295e-07	MF	11
GO:0019864	IgG binding	8/867	11/18337	3.5172e-09	7.06956e-07	5.93295e-07	MF	8
GO:0140375	immune receptor activity	25/867	136/18337	4.70351e-09	7.56324e-07	6.34726e-07	MF	25
GO:0048306	calcium-dependent protein binding	19/867	84/18337	9.75791e-09	1.25018e-06	1.04918e-06	MF	19
GO:0042605	peptide antigen binding	12/867	32/18337	1.08847e-08	1.25018e-06	1.04918e-06	MF	12
GO:0061135	endopeptidase regulator activity	29/867	192/18337	2.95387e-08	2.96864e-06	2.49136e-06	MF	29
GO:0030414	peptidase inhibitor activity	27/867	187/18337	2.25983e-07	2.01878e-05	1.69421e-05	MF	27
GO:0004866	endopeptidase inhibitor activity	26/867	180/18337	3.7401e-07	2.93628e-05	2.4642e-05	MF	26
GO:0023026	MHC class II protein complex binding	8/867	17/18337	4.0173e-07	2.93628e-05	2.4642e-05	MF	8
GO:0016209	antioxidant activity	17/867	86/18337	4.64022e-07	3.10895e-05	2.60911e-05	MF	17
GO:0004857	enzyme inhibitor activity	41/867	385/18337	1.07014e-06	6.61843e-05	5.55435e-05	MF	41
GO:0019955	cytokine binding	21/867	136/18337	1.6299e-06	9.16622e-05	7.69252e-05	MF	21
GO:0023023	MHC protein complex binding	9/867	26/18337	1.71012e-06	9.16622e-05	7.69252e-05	MF	9
GO:0032395	MHC class II receptor activity	6/867	10/18337	1.95837e-06	9.84083e-05	8.25867e-05	MF	6
GO:0042277	peptide binding	35/867	315/18337	2.50681e-06	0.000118558	9.94964e-05	MF	35
GO:0003823	antigen binding	23/867	165/18337	3.24011e-06	0.000140401	0.000117828	MF	23
GO:0005178	integrin binding	21/867	142/18337	3.31793e-06	0.000140401	0.000117828	MF	21
GO:0016504	peptidase activator activity	11/867	43/18337	3.54502e-06	0.00014251	0.000119598	MF	11
GO:0033218	amide binding	40/867	391/18337	3.92173e-06	0.000150146	0.000126007	MF	40
GO:0009055	electron transfer activity	20/867	138/18337	7.71751e-06	0.000277537	0.000232916	MF	20
GO:0035325	Toll-like receptor binding	6/867	12/18337	7.9395e-06	0.000277537	0.000232916	MF	6
GO:0005518	collagen binding	13/867	68/18337	1.51119e-05	0.000506248	0.000424856	MF	13
GO:0005201	extracellular matrix structural constituent	22/867	170/18337	1.7591e-05	0.000565727	0.000474772	MF	22
GO:0001848	complement binding	7/867	21/18337	3.34596e-05	0.00103467	0.000868324	MF	7
GO:0004602	glutathione peroxidase activity	7/867	22/18337	4.70782e-05	0.00138539	0.00116265	MF	7
GO:0050786	RAGE receptor binding	5/867	10/18337	4.82473e-05	0.00138539	0.00116265	MF	5
GO:0003779	actin binding	40/867	439/18337	5.80242e-05	0.00160867	0.00135004	MF	40
GO:0098641	cadherin binding involved in cell-cell adhesion	6/867	18/18337	0.000124885	0.00334691	0.00280881	MF	6
GO:0001540	amyloid-beta binding	13/867	84/18337	0.00015007	0.00386534	0.00324389	MF	13
GO:0004364	glutathione transferase activity	7/867	26/18337	0.000153844	0.00386534	0.00324389	MF	7
GO:0004601	peroxidase activity	10/867	53/18337	0.000162296	0.00395411	0.00331839	MF	10
GO:0016505	peptidase activator activity involved in apoptotic process	6/867	20/18337	0.000240394	0.00568461	0.00477067	MF	6
GO:0016684	oxidoreductase activity, acting on peroxide as acceptor	10/867	57/18337	0.000302996	0.00691985	0.00580731	MF	10
GO:0016651	oxidoreductase activity, acting on NAD(P)H	14/867	102/18337	0.000310889	0.00691985	0.00580731	MF	14
GO:0004298	threonine-type endopeptidase activity	5/867	14/18337	0.000327058	0.00691985	0.00580731	MF	5
GO:0044548	S100 protein binding	5/867	14/18337	0.000327058	0.00691985	0.00580731	MF	5
GO:0001846	opsonin binding	5/867	15/18337	0.000471563	0.00970371	0.0081436	MF	5
GO:0043028	cysteine-type endopeptidase regulator activity involved in apoptotic process	8/867	40/18337	0.000482772	0.00970371	0.0081436	MF	8
GO:0001530	lipopolysaccharide binding	7/867	32/18337	0.000614467	0.0120495	0.0101123	MF	7
GO:0070003	threonine-type peptidase activity	6/867	24/18337	0.000709871	0.013589	0.0114042	MF	6
GO:0019956	chemokine binding	7/867	33/18337	0.00074844	0.0139941	0.0117442	MF	7
GO:0016176	superoxide-generating NADPH oxidase activator activity	4/867	10/18337	0.000828893	0.0151461	0.012711	MF	4
GO:0008656	cysteine-type endopeptidase activator activity involved in apoptotic process	5/867	17/18337	0.000897942	0.0160292	0.0134521	MF	5
GO:0030246	carbohydrate binding	25/867	267/18337	0.00091842	0.0160292	0.0134521	MF	25
GO:0004175	endopeptidase activity	36/867	438/18337	0.000937028	0.0160292	0.0134521	MF	36
GO:0055102	lipase inhibitor activity	5/867	18/18337	0.00119527	0.0200208	0.016802	MF	5
GO:0016175	superoxide-generating NAD(P)H oxidase activity	4/867	11/18337	0.00125397	0.0201638	0.016922	MF	4
GO:0042608	T cell receptor binding	4/867	11/18337	0.00125397	0.0201638	0.016922	MF	4
GO:0043394	proteoglycan binding	7/867	36/18337	0.00129279	0.0203805	0.0171038	MF	7
GO:0005504	fatty acid binding	7/867	37/18337	0.00153033	0.0236613	0.0198571	MF	7
GO:0004867	serine-type endopeptidase inhibitor activity	12/867	98/18337	0.00223482	0.0339018	0.0284512	MF	12
GO:0015036	disulfide oxidoreductase activity	7/867	40/18337	0.00245068	0.0361594	0.0303459	MF	7
GO:0004859	phospholipase inhibitor activity	4/867	13/18337	0.00251856	0.0361594	0.0303459	MF	4
GO:0015037	peptide disulfide oxidoreductase activity	4/867	13/18337	0.00251856	0.0361594	0.0303459	MF	4
GO:0038024	cargo receptor activity	10/867	75/18337	0.00270804	0.0381977	0.0320565	MF	10
GO:0019843	rRNA binding	9/867	64/18337	0.00301729	0.0416042	0.0349153	MF	9
GO:0048018	receptor ligand activity	37/867	486/18337	0.00305304	0.0416042	0.0349153	MF	37
GO:0005200	structural constituent of cytoskeleton	12/867	103/18337	0.00339582	0.045504	0.0381881	MF	12
GO:0030546	signaling receptor activator activity	37/867	492/18337	0.00373728	0.0492585	0.041339	MF	37

## Sheet: Table S6
Table S6 KEGG pathways enrichment analyses of subclass based on differentially expressed genes between two subclasses
ID	Description	GeneRatio	BgRatio	pvalue	p.adjust	qvalue	geneID	Count
hsa04145	Phagosome	45/497	152/8112	8.03184e-20	2.39349e-17	1.86001e-17	4689/1535/653361/3689/718/2209/3109/10312/929/3133/3108/11151/3134/2214/7097/64581/9902/715/3106/3684/3111/2212/84617/3115/3122/4481/1514/3113/811/8992/3105/533/3123/1536/60/1520/4973/10952/23480/2213/9103/3107/3119/3117/3127	45
hsa05150	Staphylococcus aureus infection	34/497	96/8112	5.97916e-18	8.90894e-16	6.92323e-16	712/713/3689/718/2209/3109/719/717/3108/721/720/714/2214/5724/715/1675/3684/3111/2212/728/2357/3115/6404/3122/3113/3123/3426/716/3383/2213/9103/3119/3117/3127	34
hsa05171	Coronavirus disease - COVID-19	53/497	232/8112	1.34038e-17	1.33144e-15	1.03468e-15	712/713/834/718/719/717/7132/721/6850/720/714/7097/715/1675/3661/2212/9636/728/4938/6347/1536/716/6223/6158/7311/6141/6203/6135/11224/6187/6217/6205/6193/25873/23521/51065/6202/6146/6209/6234/6218/6204/6181/6231/6208/6224/6176/6155/6165/6232/6173/6170/6167	53
hsa04612	Antigen processing and presentation	29/497	78/8112	3.85321e-16	2.87064e-14	2.23081e-14	3109/3133/10437/972/3108/3134/3106/5641/3111/5721/920/3115/3122/1508/4261/567/1514/3113/811/3105/3123/8625/3310/1520/5720/3107/3119/3117/3127	29
hsa05152	Tuberculosis	41/497	180/8112	8.59088e-14	5.12016e-12	3.97893e-12	3606/3689/718/2209/3109/64170/10312/929/972/3108/7132/7040/2207/6850/11151/2214/7097/64581/9902/3684/3111/2212/3115/3687/3122/4261/3113/1509/8877/533/3123/8625/1051/1520/10000/2213/9103/3119/3117/815/3127	41
hsa05140	Leishmaniasis	24/497	77/8112	1.17759e-11	5.84868e-10	4.54507e-10	5777/4689/1535/653361/3689/718/2209/3109/3108/7040/2214/7097/3684/3111/2212/3115/3122/3113/3123/1536/9103/3119/3117/3127	24
hsa05323	Rheumatoid arthritis	26/497	93/8112	2.57461e-11	1.09605e-09	8.5175e-10	3606/3689/3109/10312/942/3108/7040/7097/6352/3111/3115/3122/1514/4050/3113/8992/533/3123/6347/3383/10673/6348/3119/3117/6349/3127	26
hsa03010	Ribosome	34/497	158/8112	6.55253e-11	2.44082e-09	1.89679e-09	64960/6183/55052/6223/6158/7311/6141/6203/6135/11224/6187/6217/6205/6193/25873/23521/51065/6202/6146/6209/6234/6218/6204/6181/6231/6208/6224/6176/6155/6165/6232/6173/6170/6167	34
hsa04610	Complement and coagulation cascades	24/497	85/8112	1.21183e-10	4.0125e-09	3.11816e-09	712/713/3689/718/5265/719/717/721/720/714/2/715/1675/710/3684/5329/11326/728/3687/5328/3426/716/1191/5054	24
hsa05416	Viral myocarditis	20/497	60/8112	1.60608e-10	4.7861e-09	3.71933e-09	3689/3109/942/3133/3108/3134/3106/3111/3115/3122/3113/5880/3105/3123/60/3383/3107/3119/3117/3127	20
hsa05330	Allograft rejection	16/497	38/8112	1.96815e-10	5.33189e-09	4.14347e-09	3109/942/3133/3108/3134/3106/3111/3115/3122/3113/3105/3123/3107/3119/3117/3127	16
hsa05332	Graft-versus-host disease	16/497	42/8112	1.17127e-09	2.90866e-08	2.26035e-08	3109/942/3133/3108/3134/3106/3111/3115/3122/3113/3105/3123/3107/3119/3117/3127	16
hsa04940	Type I diabetes mellitus	16/497	43/8112	1.76134e-09	4.03754e-08	3.13761e-08	3109/942/3133/3108/3134/3106/3111/3115/3122/3113/3105/3123/3107/3119/3117/3127	16
hsa05169	Epstein-Barr virus infection	34/497	202/8112	5.31242e-08	1.10407e-06	8.57982e-07	3109/3133/5971/3108/6850/3134/7097/1643/695/3106/3665/3661/965/3111/9636/7431/3115/29760/3122/567/3113/811/3105/3123/4938/960/10000/3383/1647/4616/3107/3119/3117/3127	34
hsa05320	Autoimmune thyroid disease	16/497	53/8112	5.55738e-08	1.10407e-06	8.57982e-07	3109/942/3133/3108/3134/3106/3111/3115/3122/3113/3105/3123/3107/3119/3117/3127	16
hsa04640	Hematopoietic cell lineage	22/497	99/8112	8.94984e-08	1.66691e-06	1.29537e-06	951/945/2209/3109/929/3108/1438/1441/924/3684/2323/3111/920/3115/3122/1436/3113/3123/960/3119/3117/3127	22
hsa04672	Intestinal immune network for IgA production	15/497	49/8112	1.18253e-07	2.07291e-06	1.61088e-06	3109/942/3108/7040/3111/4055/3115/3122/3113/3123/7852/10673/3119/3117/3127	15
hsa04380	Osteoclast differentiation	25/497	128/8112	1.75528e-07	2.82973e-06	2.19901e-06	4689/7305/1535/6688/54209/653361/2209/11006/5971/7132/7040/6850/126014/11027/2214/695/2212/10859/29760/1436/10000/2213/9103/3726/9021	25
hsa05166	Human T-cell leukemia virus 1 infection	35/497	222/8112	1.80419e-07	2.82973e-06	2.19901e-06	6688/3689/3109/3133/5971/3108/7132/7040/6776/706/3134/3106/3111/4055/920/3115/3122/567/3113/811/3105/3123/246184/10000/3383/4776/51529/7538/8379/3107/3119/9232/3117/1958/3127	35
hsa04514	Cell adhesion molecules	27/497	149/8112	2.81223e-07	4.19022e-06	3.25626e-06	3689/3109/942/3133/3108/3134/3106/3684/965/3111/920/3115/6404/3122/3113/4267/3105/3123/3383/7412/9378/3897/6385/3107/3119/3117/3127	27
hsa05310	Asthma	11/497	31/8112	1.12721e-06	1.59956e-05	1.24304e-05	3109/3108/2207/3111/3115/3122/3113/3123/3119/3117/3127	11
hsa05133	Pertussis	17/497	76/8112	2.39683e-06	3.24661e-05	2.52298e-05	29108/712/713/3689/834/718/929/23643/717/721/720/714/715/3661/710/3684/716	17
hsa04666	Fc gamma R-mediated phagocytosis	19/497	97/8112	5.09855e-06	6.60595e-05	5.13355e-05	7409/653361/10095/2209/7454/3055/6850/2214/85477/2212/2934/55616/3635/5880/8877/10094/10092/10000/2213	19
hsa05322	Systemic lupus erythematosus	23/497	136/8112	7.28774e-06	9.04894e-05	7.03203e-05	712/713/718/2209/3109/942/717/3108/721/720/714/2214/715/3111/2212/3115/3122/3113/3123/716/3119/3117/3127	23
hsa05145	Toxoplasmosis	20/497	112/8112	1.25107e-05	0.000149127	0.000115888	3109/23643/3108/7132/7040/3913/7097/3111/3115/3122/240/4261/3113/3123/3910/3310/10000/3119/3117/3127	20
hsa04670	Leukocyte transendothelial migration	20/497	114/8112	1.64344e-05	0.000188364	0.000146379	4689/1535/7409/653361/3689/6494/3684/10627/5880/4267/7852/1536/60/103910/3383/4636/7412/4478/11069/4318	20
hsa05417	Lipid and atherosclerosis	30/497	215/8112	1.73605e-05	0.000191609	0.000148901	29108/4689/3606/1535/7409/653361/834/929/23643/7132/5330/7097/3665/3661/6352/9138/6347/1536/3310/10000/3383/4973/7184/7412/142678/6648/6348/4318/815/6349	30
hsa04142	Lysosome	21/497	132/8112	4.67902e-05	0.000497981	0.000386986	7805/10312/1075/10577/968/6556/1522/5641/967/2717/3074/1508/410/1514/1509/2519/533/1512/1520/2629/57192	21
hsa05164	Influenza A	24/497	171/8112	0.000109499	0.0011252	0.000874403	29108/3606/834/3109/3108/7132/3665/3661/6352/3111/3115/3122/4261/3113/3123/4938/6347/60/10000/3383/3119/3117/9021/3127	24
hsa05321	Inflammatory bowel disease	13/497	65/8112	0.000126828	0.00125983	0.000979024	3606/3109/3108/7040/7097/3111/3115/3122/3113/3123/3119/3117/3127	13
hsa04064	NF-kappa B signaling pathway	17/497	104/8112	0.000173986	0.00167251	0.00129973	929/23643/5971/7132/6850/695/597/4055/29760/5328/4050/3383/10673/7412/1647/4616/6351	17
hsa04978	Mineral absorption	12/497	60/8112	0.000229541	0.0021376	0.00166115	2512/3162/4502/475/55630/2495/6543/4493/4494/4499/4495/4501	12
hsa05415	Diabetic cardiomyopathy	26/497	203/8112	0.000261858	0.00236466	0.0018376	4689/1535/653361/7040/5330/5499/5880/1509/1536/10000/1340/4696/4725/27089/4728/126328/56901/4726/4708/4707/4717/29796/1345/4318/1277/815	26
hsa04810	Regulation of actin cytoskeleton	27/497	218/8112	0.000347468	0.00304545	0.00236665	7409/3689/10095/3691/6237/85477/3071/3684/9138/10627/7114/2934/3687/5499/5880/5216/7852/10094/10092/60/103910/369/4636/55970/4478/2335/2263	27
hsa05132	Salmonella infection	29/497	249/8112	0.000597695	0.00508894	0.00395467	29108/3606/834/10095/929/23643/7132/79792/837/6281/2316/27128/7097/6237/3071/302/10627/84617/391/5216/10094/10092/60/10000/103910/4636/7184/7295/2318	29
hsa05135	Yersinia infection	19/497	137/8112	0.000650379	0.0053837	0.00418373	29108/3606/7409/834/10095/7454/6195/3661/2212/9138/920/391/5880/10094/6347/10092/60/10000/2335	19
hsa05418	Fluid shear stress and atherosclerosis	19/497	139/8112	0.000779442	0.00627767	0.00487844	1535/653361/7132/4258/1514/5880/3162/6347/60/10000/3383/7184/7412/4257/7295/2950/9446/6385/4318	19
hsa04621	NOD-like receptor signaling pathway	23/497	184/8112	0.000824708	0.00646745	0.00502592	29108/3606/1535/114769/834/64170/2634/79792/5330/837/7205/3665/3661/51393/6352/1508/2635/2633/4938/6347/1536/3428/7295	23
hsa05163	Human cytomegalovirus infection	26/497	225/8112	0.00127006	0.00937371	0.00728441	2793/3133/7132/5330/3134/3106/3661/6352/9138/1230/2787/567/5880/811/3105/7852/2783/6347/10000/55970/4776/6348/3107/1978/6351/6349	26
hsa04613	Neutrophil extracellular trap formation	23/497	190/8112	0.00128209	0.00937371	0.00728441	4689/1535/653361/3689/834/718/2209/79792/5330/837/6850/2214/7097/64581/3684/2212/728/2357/6404/5880/1536/60/10000	23
hsa05142	Chagas disease	15/497	102/8112	0.00128967	0.00937371	0.00728441	712/713/718/7132/7040/5330/714/7097/6352/811/6347/10000/6348/5054/6349	15
hsa04662	B cell receptor signaling pathway	13/497	82/8112	0.00132635	0.00941079	0.00731322	5777/7409/11006/6850/11027/695/10859/29760/3635/5880/10000/2213/8519	13
hsa04611	Platelet activation	17/497	124/8112	0.00140282	0.0097219	0.00755499	8673/83706/6916/2207/5330/6850/5742/54518/695/2212/9138/10627/5499/60/10000/103910/1277	17
hsa05205	Proteoglycans in cancer	24/497	205/8112	0.00161402	0.0109313	0.00849483	5777/7409/7040/3059/2316/7097/6237/967/5329/9138/5328/5499/1514/960/60/10000/369/4478/6385/2318/2335/4318/1277/815	24
hsa05167	Kaposi sarcoma-associated herpesvirus infection	23/497	194/8112	0.001696	0.0112313	0.00872798	718/2793/942/3133/3055/7132/9976/6850/3134/3106/3665/3661/1230/2787/3105/2783/10000/3383/55970/7311/4776/7538/3107	23
hsa05221	Acute myeloid leukemia	11/497	67/8112	0.00229824	0.0146398	0.0113768	6688/2209/929/6776/597/3684/861/1436/10000/369/1978	11
hsa04659	Th17 cell differentiation	15/497	108/8112	0.00230896	0.0146398	0.0113768	3109/3108/10148/7040/6776/3111/920/861/3115/3122/3113/3123/3119/3117/3127	15
hsa00480	Glutathione metabolism	10/497	58/8112	0.00247541	0.0153681	0.0119427	2876/27306/4258/51060/9588/2687/6723/4257/2950/9446	10
hsa04061	Viral protein interaction with cytokine and cytokine receptor	14/497	100/8112	0.00296153	0.0177368	0.0137834	3606/7132/7133/8764/6352/4055/1230/1436/7852/6347/6348/1524/6351/6349	14
hsa04216	Ferroptosis	8/497	41/8112	0.00297597	0.0177368	0.0137834	2512/6303/1356/3162/1536/55240/2495/23305	8
hsa05020	Prion disease	28/497	273/8112	0.00487543	0.0279588	0.021727	4689/1535/712/713/653361/714/6352/84617/5880/5686/1536/3310/5691/5692/1340/4696/4725/27089/4728/126328/56901/4726/4708/4707/4717/29796/1345/1958	28
hsa05208	Chemical carcinogenesis - reactive oxygen species	24/497	223/8112	0.00487871	0.0279588	0.021727	1535/653361/25865/4258/10327/3162/10000/369/1340/4696/4257/4725/27089/4728/9446/126328/56901/6648/4726/4708/4707/4717/29796/1345	24
hsa05170	Human immunodeficiency virus 1 infection	23/497	212/8112	0.00525458	0.0295446	0.0229594	2793/684/3133/7132/7133/60489/3134/7097/3106/3661/920/27350/2787/567/5880/811/3105/7852/2783/10000/55970/4776/3107	23
hsa04510	Focal adhesion	22/497	201/8112	0.00564878	0.0311729	0.0242248	64098/7409/3691/3913/2316/10627/5499/6696/5880/7148/7791/3910/60/10000/103910/4636/1292/7143/2318/3371/2335/1277	22
hsa04650	Natural killer cell mediated cytotoxicity	16/497	131/8112	0.00615536	0.0330661	0.025696	5777/7305/7409/3689/10870/3133/2207/6850/2214/3106/962/5880/3105/3383/369/3107	16
hsa03050	Proteasome	8/497	46/8112	0.00621377	0.0330661	0.025696	5696/5698/5721/5699/5686/5720/5691/5692	8
hsa04512	ECM-receptor interaction	12/497	88/8112	0.00709143	0.0370745	0.028811	3691/3913/6696/7148/3910/960/1292/7143/6385/3371/2335/1277	12
hsa05134	Legionellosis	9/497	57/8112	0.00730088	0.0375114	0.0291505	29108/3606/3689/834/718/929/7097/3684/3310	9
hsa00190	Oxidative phosphorylation	16/497	134/8112	0.00763905	0.0385837	0.0299838	10312/8992/533/1340/4696/4725/27089/4728/126328/56901/4726/4708/4707/4717/29796/1345	16
hsa04723	Retrograde endocannabinoid signaling	17/497	148/8112	0.00888215	0.0441147	0.034282	2793/5330/2787/22999/2783/55970/2562/4696/4725/4728/2566/126328/56901/4726/4708/4707/4717	17
hsa05146	Amoebiasis	13/497	102/8112	0.00912367	0.0445714	0.0346369	3689/929/7040/5330/3913/7097/5269/3684/3315/5052/3910/2335/1277	13
hsa04658	Th1 and Th2 cell differentiation	12/497	92/8112	0.0100462	0.0482865	0.0375239	3109/3108/6776/3111/920/3115/3122/3113/3123/3119/3117/3127	12
hsa05144	Malaria	8/497	50/8112	0.0103237	0.0488327	0.0379484	3606/3689/2995/7040/7097/6347/3383/7412	8
hsa04620	Toll-like receptor signaling pathway	13/497	104/8112	0.010681	0.0497332	0.0386482	929/942/23643/7097/3665/3661/3663/6352/6696/10000/6348/6351/6349	13

## Sheet: Table S7
Table S7 The lists of pyroptosis genes included in prognostic model
Gene	Coef	HR
CASP5	0.211462	1.23548
CASP6	0.738848	2.09352
CASP8	0.730257	2.07561
GSDMC	0.120994	1.12862
IL1B	-0.00756781	0.992461
IL6	-0.00740447	0.992623
NLRP3	-0.23599	0.789788
NOD2	-0.0407502	0.960069
PLCG1	1.20153	3.3252
SCAF11	-0.215881	0.805831

## Sheet: Table S8
Table S8 Differentially expressed genes between high- and low-risk groups in CGGA dataset
gene	lowMean	highMean	logFC	pValue	fdr
AAED1	1.58548	2.32979	0.555278	3.69608e-54	3.26472e-52
AASS	2.52567	3.6724	0.540059	1.15602e-36	1.21613e-35
ABCC1	1.81583	2.74438	0.595848	5.44181e-60	1.79159e-57
ABCC3	0.928243	1.97004	1.08565	9.81506e-24	3.84897e-23
ABHD15	1.3795	2.09713	0.604269	2.89709e-53	2.19723e-51
ABI3BP	2.18811	3.26304	0.576531	3.07619e-21	1.03898e-20
ABRACL	2.26864	3.21665	0.50373	1.62381e-26	7.68209e-26
AC000068.10	1.56282	1.06948	-0.547246	1.06283e-08	1.85809e-08
AC004797.1	1.32064	2.16977	0.716303	2.29791e-37	2.57047e-36
AC005013.1	1.61944	2.3862	0.559222	9.08526e-11	1.76633e-10
AC005253.2	0.952438	1.50372	0.65884	1.28567e-31	8.74308e-31
AC005519.4	1.13675	1.75768	0.628757	7.30025e-25	3.09396e-24
AC005618.1	1.09449	1.66713	0.607103	3.71906e-08	6.30772e-08
AC005618.6	0.861312	1.27588	0.56689	2.8495e-15	7.04882e-15
AC005785.2	1.79085	1.19492	-0.583728	0.000186507	0.00025409
AC006978.6	1.72471	2.45954	0.512032	4.72329e-45	1.18787e-43
AC007566.10	1.37893	2.03814	0.563703	1.5339e-21	5.27292e-21
AC007620.3	1.83799	3.06467	0.737604	6.99607e-36	6.8569e-35
AC008443.1	0.996759	1.96569	0.979723	2.30794e-28	1.24101e-27
AC008964.1	1.57656	2.58361	0.712608	2.85012e-33	2.20785e-32
AC009014.3	1.32417	0.792585	-0.740456	5.6779e-15	1.38235e-14
AC010441.1	2.19267	3.11868	0.508246	3.19924e-29	1.83906e-28
AC012318.3	1.50202	2.1603	0.524332	3.08267e-21	1.04092e-20
AC013268.5	1.60011	0.949297	-0.753238	2.40529e-08	4.12295e-08
AC017116.11	1.12232	1.91799	0.773106	6.34748e-29	3.56532e-28
AC062021.1	3.02924	1.61239	-0.909759	1.01772e-18	2.99831e-18
AC068134.10	0.764866	1.24673	0.704868	3.01229e-24	1.22059e-23
AC069282.6	0.897796	1.6773	0.901685	3.47384e-36	3.48009e-35
AC079776.2	1.96394	1.22246	-0.683963	4.20673e-08	7.1165e-08
AC084219.4	1.03871	1.69155	0.703549	9.44218e-29	5.2426e-28
AC091171.1	2.62253	1.76977	-0.567397	2.10935e-07	3.4225e-07
AC096579.7	0.784751	1.45167	0.887401	3.00197e-10	5.67487e-10
AC096677.1	0.955101	1.35089	0.500188	1.91442e-11	3.85866e-11
AC099522.1	1.34824	2.30772	0.775388	6.80325e-20	2.14663e-19
AC103801.2	0.773968	1.39768	0.852685	5.64725e-13	1.23202e-12
AC112229.7	1.72553	1.01945	-0.75925	9.9491e-10	1.82897e-09
AC117395.1	1.53266	2.39751	0.645496	2.46743e-28	1.32284e-27
AC131056.3	1.7086	1.03597	-0.721826	5.42207e-13	1.18521e-12
AC131097.4	1.5084	0.912837	-0.724586	2.02807e-10	3.86969e-10
ACSS3	1.46049	2.11642	0.535169	2.73656e-13	6.07631e-13
ACTG2	0.895705	1.6113	0.847127	2.66919e-12	5.62249e-12
ACTL6B	4.92087	3.32667	-0.564835	3.69297e-28	1.95171e-27
ACTN1	3.36119	4.85082	0.529258	1.73496e-35	1.64375e-34
ADAD2	1.47493	0.967796	-0.60787	8.24053e-07	1.29317e-06
ADAM17	1.90597	3.13662	0.718687	9.8226e-47	3.05344e-45
ADAM19	1.06718	1.64477	0.624082	7.15439e-27	3.46849e-26
ADAM28	1.97284	2.95582	0.583287	1.0289e-34	9.01672e-34
ADAM9	3.20807	4.70377	0.552111	2.2839e-61	1.10282e-58
ADAMTS1	1.5282	2.40146	0.652081	2.43687e-26	1.13689e-25
ADAMTS15	0.861174	1.64753	0.935926	6.67682e-20	2.10766e-19
ADAMTS7	0.953796	1.63533	0.777831	2.58667e-24	1.05402e-23
ADAMTSL4	0.918537	1.57561	0.7785	6.18637e-28	3.22823e-27
ADM	1.70839	2.52176	0.561796	3.49918e-15	8.6089e-15
ADPRH	1.01264	1.63608	0.692122	4.53333e-41	7.38694e-40
AF186192.5	0.834806	1.22409	0.552197	4.1655e-09	7.42481e-09
AFAP1L1	1.21002	1.87391	0.63102	3.34174e-28	1.76996e-27
AGAP2-AS1	1.13367	1.70775	0.591096	1.05134e-09	1.92904e-09
AGBL3	0.987734	1.56708	0.665882	8.12698e-37	8.63104e-36
AGL	1.56195	2.2091	0.500115	1.37117e-38	1.74613e-37
AHR	1.20941	2.22143	0.877184	7.08388e-47	2.25532e-45
AJUBA	0.97753	1.79459	0.876445	1.32355e-43	2.8659e-42
AKAP2	1.84973	2.69777	0.544448	1.19578e-34	1.03912e-33
AL133458.1	0.976676	1.45047	0.570568	3.63075e-18	1.03432e-17
AL357673.1	1.08355	1.7706	0.708474	2.61407e-56	3.60441e-54
ALG1L	2.01292	1.26143	-0.67423	7.96292e-15	1.9254e-14
ALOX5	2.3819	3.77079	0.662753	2.74028e-40	4.1436e-39
ALOX5AP	3.05938	4.43626	0.536107	6.38713e-30	3.84875e-29
ALPK1	1.08061	1.72675	0.676221	3.83741e-33	2.92726e-32
ALPK3	0.778031	1.25824	0.693502	4.12164e-30	2.50866e-29
AMER3	1.74318	0.954352	-0.869124	2.1993e-25	9.63092e-25
AMIGO2	0.774982	1.38267	0.835222	1.53804e-24	6.37483e-24
AMMECR1	0.835787	1.26191	0.594399	2.61216e-44	6.14281e-43
ANG	1.16077	1.8494	0.67198	7.39959e-22	2.59165e-21
ANGPT2	1.03327	1.95272	0.918267	6.22678e-29	3.50024e-28
ANGPTL1	0.958848	1.39832	0.544317	1.74148e-08	3.01074e-08
ANKRD10-IT1	0.73489	1.40512	0.935089	3.41326e-25	1.4786e-24
ANKRD22	0.759286	1.48895	0.971576	8.99964e-24	3.54167e-23
ANKRD45	0.78732	1.23976	0.655039	1.75711e-19	5.4168e-19
ANO6	2.08248	3.36701	0.693165	5.0112e-61	2.19976e-58
ANTXR2	1.87336	2.79286	0.576116	1.91488e-39	2.65444e-38
ANXA1	2.81669	5.32271	0.918161	1.64042e-51	9.24633e-50
AP000473.8	1.00455	1.7342	0.787718	7.229e-27	3.50232e-26
AP000525.9	0.884912	1.3202	0.577154	2.58835e-06	3.95391e-06
AP001007.1	1.51164	2.18353	0.530545	4.40012e-21	1.47376e-20
AP001062.8	1.4904	1.0482	-0.507789	1.89268e-05	2.74723e-05
AP001258.4	0.838236	1.3692	0.707904	4.7858e-38	5.79659e-37
AP001877.1	0.841572	1.32909	0.659282	1.52478e-17	4.20164e-17
AP003068.9	3.74722	2.09826	-0.836625	1.00713e-09	1.85049e-09
APOBEC3C	1.4321	2.45616	0.778267	1.91739e-46	5.72913e-45
APOBEC3G	1.36591	2.21588	0.698018	1.16394e-37	1.35274e-36
APOL4	0.838817	2.00801	1.25934	1.04452e-41	1.80992e-40
APOL6	1.28191	2.07164	0.692477	5.75995e-42	1.03503e-40
AQP4-AS1	0.984683	1.46901	0.577115	3.85525e-15	9.4608e-15
AR	0.702876	1.3134	0.901964	1.45818e-27	7.40644e-27
ARAP3	1.76601	2.61419	0.565874	7.77104e-29	4.34135e-28
ARHGAP11A	1.02342	1.76373	0.78523	1.31848e-30	8.33677e-30
ARHGAP18	1.1193	1.90968	0.770739	1.61961e-42	3.08707e-41
ARHGAP25	1.78142	2.62702	0.560402	2.07923e-40	3.18053e-39
ARHGAP29	1.15298	1.86471	0.693586	1.97841e-30	1.23824e-29
ARHGAP42	1.23656	1.85375	0.584118	8.29512e-26	3.72714e-25
ARHGAP6	1.26048	1.99382	0.661565	2.80248e-29	1.61804e-28
ARL13B	1.63052	2.48914	0.610313	1.31526e-43	2.8565e-42
ARL5B-AS1	0.990855	1.46497	0.564128	9.23913e-15	2.22581e-14
ARNTL2	0.898735	1.34699	0.583774	1.67171e-19	5.16122e-19
ARRDC3	2.49491	3.52972	0.500564	1.25106e-41	2.14748e-40
ARSK	1.13092	1.70017	0.588177	2.68648e-45	6.91232e-44
ASAP2	1.76544	2.56417	0.538469	2.88828e-28	1.53596e-27
ASF1B	1.2301	2.13577	0.795978	9.39137e-26	4.20796e-25
ASIC2	1.4029	0.956368	-0.552775	1.09791e-08	1.9185e-08
ATAD2	1.60748	2.40913	0.583717	2.44082e-39	3.361e-38
ATF3	2.37777	3.48117	0.549965	7.70443e-30	4.62713e-29
ATP10D	1.58799	2.41202	0.603042	7.03841e-42	1.24949e-40
ATP11C	1.50497	2.12903	0.500457	1.21305e-41	2.09443e-40
ATP7A	0.926955	1.43836	0.633857	1.08802e-55	1.27105e-53
ATP8A2	1.44372	0.985125	-0.551413	3.09972e-10	5.85201e-10
ATP8B4	1.17793	1.70026	0.529502	3.8466e-28	2.02994e-27
AURKA	1.14995	1.9193	0.739008	1.14562e-32	8.43268e-32
AURKB	1.76789	2.62821	0.572053	2.23788e-14	5.28236e-14
AVIL	1.62077	2.75845	0.767182	1.9184e-47	6.50817e-46
AZU1	1.32326	0.818729	-0.692637	5.23774e-09	9.29145e-09
B3GALNT2	1.44795	2.25297	0.637817	3.43537e-33	2.63305e-32
B3GNT5	1.17419	2.0078	0.773951	2.2934e-42	4.29227e-41
B4GALT1	1.81459	2.60269	0.520358	2.05167e-39	2.83593e-38
BARD1	1.25203	1.83597	0.552278	3.26409e-27	1.61709e-26
BATF	0.841238	1.31684	0.646494	2.282e-13	5.08335e-13
BAZ1A	2.01088	2.94636	0.551107	1.36187e-42	2.60953e-41
BBS12	0.9113	1.33406	0.549828	8.99373e-34	7.25004e-33
BCAT1	1.45177	2.24915	0.631569	2.09412e-20	6.80929e-20
BCL10	1.31905	2.011	0.608408	1.19196e-59	3.59725e-57
BCL2A1	0.979288	1.8286	0.900933	4.29906e-24	1.72319e-23
BCL3	1.91057	2.77797	0.540029	4.83997e-25	2.07431e-24
BCORL1	1.26088	1.88419	0.57951	2.17647e-43	4.57595e-42
BHMT2	0.851814	1.233	0.533562	5.48843e-11	1.07921e-10
BICD1	2.25609	3.20383	0.505976	4.28618e-47	1.38903e-45
BIN2	1.75049	2.6743	0.611399	6.17947e-39	8.15381e-38
BIRC5	1.72678	2.51325	0.541471	4.33948e-12	9.03445e-12
BLNK	1.54534	2.35709	0.609082	1.2971e-28	7.10387e-28
BMF	1.31715	1.97468	0.584201	9.70022e-28	4.99884e-27
BMP8B	1.05312	1.84417	0.808307	4.30542e-25	1.85086e-24
BMS1P20	1.12959	1.67364	0.567198	1.00371e-28	5.558e-28
BORA	0.834305	1.44171	0.789132	6.30223e-44	1.41981e-42
BRCA1	1.47111	2.14456	0.543773	7.1042e-43	1.41168e-41
BST1	0.973879	1.7038	0.80694	9.0329e-41	1.43006e-39
BTBD19	1.36556	2.36349	0.791426	1.30785e-45	3.50842e-44
BTF3L4P2	1.00975	1.62444	0.685943	4.50799e-21	1.50919e-20
BTK	1.5837	2.48167	0.648014	2.67851e-35	2.48088e-34
BTN2A2	1.7584	2.85588	0.699674	8.81744e-58	1.67954e-55
BTN3A1	2.65897	3.80261	0.516125	1.87142e-51	1.0467e-49
BTN3A2	2.95224	4.23329	0.519971	1.60183e-47	5.55121e-46
BUB1	0.735251	1.5884	1.11126	3.51328e-35	3.2211e-34
BUB1B	0.887236	1.74447	0.975402	3.29497e-28	1.7471e-27
BVES	0.796833	1.50251	0.915025	2.37292e-34	2.00432e-33
C11orf70	0.849885	1.40153	0.721663	1.11613e-15	2.81678e-15
C11orf87	1.21444	0.823313	-0.560781	0.000712568	0.000929598
C12orf5	2.2722	3.32774	0.550454	4.83055e-44	1.10024e-42
C18orf54	0.798524	1.26721	0.666243	2.98916e-33	2.30938e-32
C19orf55	1.8382	2.8814	0.648477	6.33367e-49	2.54154e-47
C1QTNF4	4.72302	3.31478	-0.510795	6.09456e-24	2.42211e-23
C1RL	1.78527	2.80854	0.653683	1.29515e-32	9.48507e-32
C1S	3.61615	5.11988	0.501655	1.20449e-42	2.32954e-41
C1orf109	2.61195	3.88316	0.572106	5.5147e-53	4.01437e-51
C1orf112	1.22405	1.96738	0.684617	6.98302e-53	5.00773e-51
C1orf226	1.80959	3.03129	0.744274	3.94388e-50	1.86094e-48
C1orf94	0.922377	1.41852	0.620958	3.27057e-21	1.10283e-20
C20orf201	2.69445	1.70111	-0.663512	8.01123e-21	2.65077e-20
C21orf62	1.49065	2.53411	0.765534	5.74105e-23	2.15119e-22
C21orf88	0.87738	1.37597	0.649177	9.61362e-23	3.54449e-22
C21orf91	1.37149	1.94081	0.500915	3.92044e-17	1.05994e-16
C3AR1	2.54207	3.59643	0.500564	1.27619e-29	7.54875e-29
C4A-AS1	0.844524	1.63596	0.95393	3.04864e-30	1.87527e-29
C4B-AS1	0.844694	1.64996	0.965927	6.93157e-31	4.48463e-30
C4orf46	1.16201	1.86355	0.681427	4.62579e-43	9.41722e-42
C4orf47	1.17011	1.86146	0.669795	5.64442e-22	1.99087e-21
C5AR1	1.20572	2.09047	0.79394	4.05416e-35	3.68435e-34
C5orf63	1.04563	1.52478	0.544225	2.84977e-13	6.31994e-13
C7orf31	0.833897	1.48757	0.835021	8.2961e-42	1.45846e-40
C7orf63	1.15495	1.6458	0.510954	4.12248e-18	1.1698e-17
C8orf4	1.78988	3.15446	0.817528	1.28942e-38	1.64714e-37
C9orf64	1.1523	1.80626	0.648492	8.77761e-21	2.9017e-20
CA12	1.6405	2.3394	0.512003	1.26727e-10	2.44215e-10
CA13	1.02488	1.64265	0.680568	1.24033e-37	1.43969e-36
CA3	0.627131	1.56167	1.31625	6.14676e-34	5.03631e-33
CA9	0.805	1.35523	0.751476	0.000887137	0.00114844
CABP1	4.62138	3.05378	-0.597727	1.88783e-21	6.46046e-21
CACHD1	1.91535	2.83013	0.563263	2.01236e-41	3.38179e-40
CACNA1I	1.33949	0.874622	-0.614957	1.67715e-11	3.39318e-11
CACNA2D4	1.12596	1.61676	0.521946	2.28997e-16	5.97164e-16
CACNG2	1.92318	1.33823	-0.523165	7.47734e-10	1.38583e-09
CACNG3	1.87655	1.03478	-0.858763	1.47924e-11	2.9978e-11
CALU	3.48255	4.97727	0.51521	2.82351e-60	1.04875e-57
CALY	5.41204	3.57499	-0.598232	1.18171e-18	3.46803e-18
CAMK1G	1.80869	1.24221	-0.542035	8.844e-06	1.31077e-05
CARD16	2.33061	3.40447	0.546725	2.89095e-24	1.17273e-23
CARD6	0.80837	1.24156	0.61907	1.11728e-32	8.23242e-32
CASP1	2.47142	3.51248	0.507147	1.77259e-33	1.39705e-32
CASP4	1.92299	3.05658	0.668569	5.59151e-42	1.00619e-40
CASP6	1.64115	2.7845	0.762713	1.58756e-70	1.14987e-66
CASP7	1.52507	2.51341	0.720773	7.73865e-52	4.59435e-50
CASP8	0.982483	2.05135	1.06207	5.92499e-76	8.58294e-72
CAV1	2.23224	3.51294	0.654188	5.0569e-32	3.53885e-31
CAV2	1.6222	2.59904	0.680025	1.35612e-31	9.19266e-31
CBLN2	2.0872	1.43635	-0.539156	5.61376e-09	9.94507e-09
CCDC109B	1.51053	2.95346	0.967349	4.19813e-49	1.73755e-47
CCDC11	0.797717	1.22775	0.622067	6.66928e-23	2.4887e-22
CCDC112	1.99213	2.85188	0.517601	1.3736e-35	1.31518e-34
CCDC144CP	0.86434	1.32817	0.619775	1.15321e-12	2.47854e-12
CCDC146	1.6713	2.60134	0.638281	6.57776e-36	6.46003e-35
CCDC169	0.851623	1.32367	0.636262	1.12865e-20	3.71328e-20
CCDC173	0.921041	1.30467	0.502344	1.00483e-09	1.84651e-09
CCDC18	0.926242	1.63714	0.82172	1.06743e-40	1.68073e-39
CCDC181	1.62305	2.32891	0.520949	3.85096e-31	2.53453e-30
CCDC40	1.89859	2.69932	0.507672	1.70408e-33	1.34598e-32
CCKBR	1.61432	1.03716	-0.638294	1.4573e-08	2.5282e-08
CCL2	3.29065	4.90471	0.575794	3.44532e-25	1.49071e-24
CCL5	1.3934	2.1251	0.608917	1.2355e-15	3.11013e-15
CCNA2	1.12319	2.02896	0.853133	1.34004e-37	1.54498e-36
CCNB1	2.15578	3.11113	0.529233	7.50211e-28	3.891e-27
CCNB2	1.22008	2.20674	0.85494	2.64768e-21	8.9949e-21
CCNE2	1.24127	1.93797	0.64273	1.00788e-25	4.50622e-25
CCNJ	1.07861	1.79618	0.735759	6.57021e-39	8.64415e-38
CCNJL	0.779101	1.2313	0.660299	1.56758e-22	5.69552e-22
CCR1	1.34237	2.49522	0.894383	8.07656e-48	2.91763e-46
CCRL2	0.891006	1.38548	0.636874	2.22804e-25	9.75086e-25
CCT6P1	1.26434	1.90882	0.594294	2.18351e-26	1.02198e-25
CD163	2.04289	3.28475	0.685174	2.01964e-19	6.20687e-19
CD180	0.786898	1.3719	0.801932	8.63081e-27	4.1586e-26
CD248	1.39159	2.23603	0.684202	5.67856e-16	1.45361e-15
CD2AP	1.27551	1.97166	0.628331	4.00717e-55	4.14628e-53
CD300LF	0.950285	1.35334	0.510091	2.01898e-13	4.51272e-13
CD302	1.39634	2.11986	0.602324	3.42865e-30	2.09833e-29
CD36	0.721117	1.35002	0.904672	9.38355e-19	2.77126e-18
CD44	3.73862	5.53203	0.565303	5.96916e-43	1.19763e-41
CD48	0.884111	1.71027	0.951922	2.20202e-26	1.02998e-25
CD53	3.33069	4.72469	0.504398	6.108e-42	1.0937e-40
CD58	1.53538	2.71921	0.824594	2.63799e-49	1.11411e-47
CD84	1.16391	1.98264	0.768445	2.08135e-34	1.76731e-33
CD86	1.68247	2.47866	0.558981	1.62495e-27	8.2362e-27
CD93	1.22157	2.31896	0.924746	1.90272e-35	1.79329e-34
CDC14A	0.885192	1.36099	0.620597	3.73134e-37	4.08867e-36
CDC20	1.83063	2.75444	0.589417	9.85317e-16	2.49402e-15
CDC42EP3	1.31843	1.98584	0.59093	1.26042e-26	6.00609e-26
CDC6	0.803216	1.44421	0.846416	1.01592e-29	6.05874e-29
CDC7	1.6087	2.53731	0.657408	2.53068e-39	3.47812e-38
CDCA3	1.90478	2.77724	0.544028	1.28061e-25	5.68176e-25
CDCA4	1.42274	2.02797	0.511369	4.18559e-27	2.05883e-26
CDCA7	1.40437	2.40893	0.77847	2.14042e-34	1.81641e-33
CDCA8	0.706875	1.6193	1.19584	2.41854e-42	4.509e-41
CDH1	0.882006	1.32746	0.589805	1.12021e-09	2.05124e-09
CDH11	2.73383	4.13879	0.598282	6.28049e-45	1.55786e-43
CDH22	2.90083	2.04958	-0.50114	1.38329e-16	3.64733e-16
CDK1	1.73057	2.82644	0.707736	1.93662e-25	8.50729e-25
CDK2	1.99547	3.59438	0.849015	8.14722e-63	6.21161e-60
CDK2AP2P2	1.01222	1.46075	0.52918	1.25214e-11	2.54397e-11
CDK6	1.60596	2.38547	0.570835	1.69389e-23	6.53639e-23
CDKN2B	1.79097	2.56303	0.51711	6.13574e-15	1.49207e-14
CDKN3	1.82947	2.6843	0.55312	5.60046e-19	1.67275e-18
CEBPA	1.89149	3.02294	0.676433	4.44277e-29	2.5288e-28
CENPA	0.778476	1.54885	0.992476	1.04985e-23	4.11141e-23
CENPC	1.54441	2.24211	0.537803	1.47387e-36	1.5327e-35
CENPF	1.1444	2.47435	1.11246	1.59132e-38	2.01679e-37
CENPK	0.985278	1.8969	0.945038	4.99571e-33	3.77309e-32
CENPL	1.11436	1.83253	0.717616	1.04659e-53	8.61416e-52
CEP135	0.753061	1.53025	1.02293	5.19099e-62	2.78506e-59
CEPT1	2.44612	3.62247	0.566475	1.14346e-57	2.07051e-55
CERKL	0.960912	1.38747	0.529981	1.02325e-14	2.45858e-14
CERS6-AS1	1.06457	1.66164	0.642341	3.97861e-17	1.07526e-16
CFH	1.61053	2.39606	0.573126	1.50386e-21	5.17456e-21
CFI	1.64673	3.48954	1.08344	8.61731e-51	4.39544e-49
CHGA	5.43143	3.65779	-0.570359	1.71016e-26	8.07478e-26
CHI3L1	3.40028	5.97003	0.812085	3.34361e-30	2.04801e-29
CHI3L2	3.30867	5.13541	0.634228	4.25215e-19	1.27953e-18
CHIC2	2.33631	3.44054	0.558407	3.00537e-55	3.13207e-53
CHRM1	2.84165	1.64758	-0.786379	5.05253e-22	1.78645e-21
CHST6	1.15761	1.82652	0.657946	8.89879e-17	2.36702e-16
CIITA	1.3296	2.38371	0.84222	8.89893e-39	1.15304e-37
CIRBP-AS1	1.30975	1.89439	0.532446	2.96596e-20	9.56264e-20
CKAP2	2.22989	3.20175	0.521885	8.97939e-34	7.24251e-33
CKMT1A	3.336	2.31709	-0.525807	1.66457e-15	4.1574e-15
CLCN5	0.888883	1.32496	0.575885	2.04151e-37	2.29607e-36
CLDN7	0.911043	1.50974	0.728707	3.41866e-30	2.0931e-29
CLEC18B	1.49316	2.41675	0.694702	1.42577e-25	6.29687e-25
CLEC2B	1.40527	2.02978	0.530479	7.93431e-17	2.11436e-16
CLEC2L	2.67879	1.63542	-0.711923	2.02499e-12	4.29236e-12
CLEC7A	1.55668	2.49359	0.679752	2.59304e-31	1.72385e-30
CLIC2	1.08688	1.81079	0.736428	4.77058e-43	9.66526e-42
CLVS1	1.82654	1.19057	-0.617463	1.9173e-18	5.56594e-18
CMAHP	1.00867	1.65466	0.714084	2.62675e-27	1.30805e-26
CMTM1	1.61123	2.369	0.55612	2.4474e-21	8.32622e-21
CMTM6	2.24957	3.49298	0.634806	8.95776e-65	1.85375e-61
CMTR2	1.86458	2.77283	0.572509	8.39465e-51	4.29699e-49
CNGA3	1.30681	2.1133	0.693453	2.86778e-14	6.72975e-14
CNKSR3	1.77131	2.59958	0.55346	1.0249e-36	1.08055e-35
CNNM1	1.30282	0.875179	-0.573984	1.43284e-09	2.61051e-09
CNTLN	1.14817	1.62925	0.504868	3.21691e-32	2.28881e-31
CNTNAP3B	0.973275	1.53322	0.655648	2.51834e-16	6.55421e-16
CNTRL	1.61511	2.4715	0.613757	2.8812e-57	4.74285e-55
COBLL1	1.48949	2.13101	0.516726	6.13969e-28	3.20503e-27
COL11A1	1.64595	2.80995	0.771628	5.35408e-25	2.28856e-24
COL12A1	0.992947	1.68725	0.764887	7.68413e-23	2.85782e-22
COL1A1	1.6752	3.2138	0.939946	1.76437e-30	1.10932e-29
COL1A2	2.63094	3.98401	0.598642	3.30219e-31	2.18128e-30
COL22A1	1.43214	2.19366	0.615162	4.99868e-10	9.3349e-10
COL27A1	1.39125	2.41536	0.795858	5.61626e-33	4.22854e-32
COL28A1	1.36665	2.02463	0.567009	3.775e-11	7.48565e-11
COL3A1	1.52311	2.98211	0.969316	3.21167e-27	1.59221e-26
COL4A1	2.082	3.86476	0.892412	5.98883e-36	5.90969e-35
COL4A2	2.87608	4.53384	0.656632	3.85174e-33	2.93665e-32
COL5A1	1.01343	2.05332	1.01871	1.86059e-27	9.37477e-27
COL5A2	1.4487	2.57263	0.828488	3.14877e-33	2.42493e-32
COL8A2	0.867888	1.54404	0.831126	2.70282e-30	1.66679e-29
COLEC12	1.82322	2.93308	0.685924	5.91068e-35	5.28206e-34
CP	1.52402	3.26604	1.09966	1.44632e-34	1.24414e-33
CPLX2	5.73562	3.92031	-0.548981	1.97938e-24	8.13889e-24
CPLX3	1.65204	0.992985	-0.734405	4.87828e-12	1.01271e-11
CPNE7	2.13815	1.41599	-0.594548	1.94579e-11	3.91863e-11
CPNE9	1.58116	0.933232	-0.760671	4.22389e-10	7.9176e-10
CPS1	1.34162	2.07738	0.630791	2.22688e-28	1.20099e-27
CRB2	1.85037	2.83972	0.617934	2.4841e-23	9.50789e-23
CRISPLD1	2.33378	3.87054	0.729868	7.57691e-50	3.47339e-48
CRNDE	1.61282	3.0938	0.93979	9.39197e-29	5.21672e-28
CROT	2.37306	3.42762	0.530456	1.54191e-56	2.2792e-54
CRYM	3.48085	2.44379	-0.510322	4.56052e-08	7.70153e-08
CRYZ	2.29581	3.67164	0.677425	3.47067e-58	7.2864e-56
CSMD2	1.4408	2.29139	0.669358	9.59726e-32	6.58266e-31
CSPP1	1.83498	2.75415	0.585841	4.74685e-44	1.08288e-42
CSTA	0.612734	1.48762	1.27968	1.60552e-32	1.16404e-31
CTA-796E4.4	1.25314	0.831661	-0.591479	4.84208e-06	7.27921e-06
CTB-129O4.1	1.33329	0.711949	-0.905142	1.58041e-15	3.95266e-15
CTB-131K11.1	2.02979	2.93765	0.533335	1.25614e-34	1.08721e-33
CTB-31O20.4	0.953343	1.45996	0.614866	3.35478e-25	1.45371e-24
CTB-50E14.5	1.67097	2.39415	0.518827	7.73458e-18	2.16592e-17
CTBS	1.5141	2.56484	0.760408	5.31037e-60	1.78898e-57
CTC-429P9.4	2.30487	4.1182	0.837327	1.57873e-25	6.95331e-25
CTC-479C5.17	1.79129	2.63083	0.554518	2.69809e-12	5.67842e-12
CTD-2008A1.2	0.857495	1.49756	0.804415	7.31439e-32	5.06726e-31
CTD-2013N24.2	0.838603	1.42237	0.762241	1.28843e-31	8.75428e-31
CTD-2210P24.4	3.22624	2.22679	-0.534889	4.16887e-18	1.18273e-17
CTD-2380F24.1	2.03558	1.34427	-0.598621	2.60321e-14	6.12178e-14
CTD-2396E7.10	2.73453	1.76005	-0.635674	8.86717e-14	2.02156e-13
CTD-2396E7.9	3.56002	2.39521	-0.571735	9.95205e-16	2.51861e-15
CTD-2517M14.5	1.05158	1.55515	0.564488	7.37607e-21	2.44452e-20
CTD-2521M24.9	1.02399	1.74445	0.76858	2.24068e-33	1.75167e-32
CTD-2528L19.6	1.21661	1.77195	0.542464	5.41183e-20	1.7177e-19
CTD-2537I9.12	1.29892	2.17264	0.742134	1.43324e-37	1.64255e-36
CTD-2541J13.2	1.57474	1.09762	-0.520735	3.05628e-06	4.65104e-06
CTD-2554C21.2	1.03085	1.60802	0.641443	2.83345e-17	7.71964e-17
CTD-2583A14.8	1.04651	1.5412	0.55846	6.90213e-17	1.84439e-16
CTD-2636A23.2	2.52844	1.60691	-0.653953	4.48645e-19	1.3478e-18
CTD-3049M7.1	0.661564	1.54769	1.22616	1.12147e-13	2.54194e-13
CTD-3092A11.2	0.872067	1.45681	0.7403	1.75035e-26	8.25916e-26
CTHRC1	1.19709	2.11951	0.824197	2.85845e-20	9.23038e-20
CTSS	2.71266	4.1488	0.612988	3.96077e-47	1.28934e-45
CTTNBP2NL	1.74953	2.63688	0.591869	9.65617e-56	1.16099e-53
CUX2	1.83605	1.25855	-0.54484	1.78679e-11	3.60997e-11
CXCL10	0.552473	1.54736	1.48583	3.47822e-33	2.66308e-32
CXCL3	0.862824	1.29225	0.58275	7.16695e-10	1.33018e-09
CXorf24	1.20645	1.9132	0.665223	1.16801e-27	5.96607e-27
CXorf38	1.55712	2.2892	0.555965	2.69311e-33	2.09406e-32
CYB5R4	1.52757	2.26529	0.56846	4.99848e-38	6.03904e-37
CYB5RL	1.0367	1.59117	0.618093	1.09083e-36	1.14839e-35
CYBB	2.29798	3.61949	0.655423	1.91815e-46	5.72913e-45
CYP17A1-AS1	2.51544	1.53518	-0.712402	4.27688e-22	1.51739e-21
CYP21A1P	0.852374	1.67412	0.973843	1.78375e-26	8.40581e-26
CYP21A2	1.37496	2.02537	0.558796	4.90566e-12	1.0181e-11
CYR61	2.77835	4.3109	0.633758	3.73754e-30	2.28255e-29
CYTIP	0.724233	1.33398	0.881209	1.15072e-37	1.3389e-36
CYTL1	1.79491	2.8842	0.684259	1.1752e-35	1.13267e-34
DAAM1	2.1837	3.17622	0.540539	6.59552e-38	7.85068e-37
DAB2	2.49571	3.62104	0.536951	9.66918e-44	2.12546e-42
DACH2	1.59882	1.10023	-0.539199	3.85618e-09	6.88448e-09
DBF4	1.69353	2.4941	0.558488	4.61479e-32	3.24829e-31
DCBLD2	1.78271	2.67025	0.582899	8.40939e-54	7.05884e-52
DCLRE1B	1.16594	2.04134	0.808017	7.08903e-65	1.71153e-61
DDN	3.43626	2.41787	-0.5071	1.80252e-09	3.26719e-09
DDR2	1.75507	2.89809	0.723573	1.80517e-37	2.03658e-36
DDX12P	1.1022	1.56394	0.504802	1.90981e-13	4.27399e-13
DDX20	1.50181	2.26229	0.591077	1.03176e-55	1.22509e-53
DDX60	1.36101	2.14517	0.656414	1.16309e-42	2.25247e-41
DDX60L	1.5362	2.44413	0.66996	2.35076e-50	1.1389e-48
DEGS2	1.90912	1.34675	-0.50343	7.14901e-16	1.82218e-15
DENND2D	1.1719	1.94103	0.727975	5.2024e-25	2.22635e-24
DESI2	2.04346	3.00997	0.558736	2.40015e-52	1.56615e-50
DGCR10	1.56354	0.820739	-0.92982	7.78852e-18	2.18061e-17
DIRAS3	1.3769	2.33878	0.764329	8.91161e-26	4.00042e-25
DLEC1	0.904723	1.4029	0.632862	1.10299e-12	2.37272e-12
DLGAP1-AS2	1.37523	2.01134	0.548489	2.50879e-23	9.59658e-23
DLL4	1.30608	1.87918	0.524861	3.2094e-21	1.08245e-20
DNAAF1	2.58663	1.71697	-0.591206	1.68464e-07	2.74909e-07
DOCK11	0.991761	1.751	0.820111	1.1017e-55	1.27674e-53
DOCK2	1.65267	2.53049	0.614611	1.88373e-39	2.61628e-38
DOCK7	2.50841	3.73031	0.572523	6.91024e-52	4.13644e-50
DOCK8	1.4231	2.2318	0.649168	7.5128e-39	9.84001e-38
DOK2	0.851069	1.31722	0.630144	2.54631e-12	5.37146e-12
DOK3	2.04062	2.92827	0.521039	1.80784e-42	3.42332e-41
DPEP1	0.998662	1.47236	0.560062	1.40735e-07	2.30909e-07
DPYD	1.22658	2.05047	0.741313	6.08456e-32	4.23958e-31
DR1	2.36227	3.48881	0.56256	2.6375e-56	3.60441e-54
DRAXIN	0.811943	1.57559	0.956442	3.03764e-25	1.31944e-24
DSE	1.38926	2.40556	0.792062	4.03939e-58	8.35923e-56
DTL	0.921964	1.53774	0.738032	3.25779e-17	8.8541e-17
DTX3L	1.80625	2.6914	0.575357	7.97853e-47	2.51802e-45
DUSP10	1.30451	2.13877	0.713273	8.28297e-38	9.78688e-37
DUSP18	1.62136	2.34577	0.532863	7.73751e-42	1.3669e-40
DUSP5	1.17096	1.76306	0.590395	2.85165e-14	6.69296e-14
DYRK3	1.11344	1.84255	0.726679	3.71952e-46	1.06907e-44
DYX1C1	1.26059	1.90322	0.594336	7.37711e-35	6.55612e-34
DZIP1L	1.28651	1.94369	0.595339	1.34766e-35	1.29372e-34
E2F3	1.74604	2.58336	0.565156	4.83735e-39	6.45248e-38
ECM2	1.44356	2.64769	0.875102	2.52686e-44	5.95188e-43
ECT2	1.51773	2.41594	0.670666	7.7113e-39	1.00818e-37
EDEM1	1.5484	2.32874	0.588777	1.92222e-53	1.49706e-51
EDNRA	1.60793	2.52339	0.650162	1.50322e-29	8.82678e-29
EFNA4	1.1717	1.69946	0.536471	1.17405e-20	3.8609e-20
EFNB2	1.66489	2.45628	0.561048	3.90922e-24	1.5707e-23
EGFLAM	0.941894	1.43898	0.61141	1.58608e-16	4.17289e-16
EGR2	1.59281	2.68753	0.754705	2.27004e-27	1.13392e-26
EHD4	1.80203	2.70127	0.584015	6.93941e-43	1.38083e-41
EHHADH	1.08593	1.55146	0.514704	2.81602e-32	2.01247e-31
EIF2AK3	1.99233	2.8839	0.533569	2.01172e-43	4.25428e-42
EIF4E	3.45482	4.97897	0.527236	3.64739e-48	1.36527e-46
ELF1	2.26913	3.35584	0.564535	2.44905e-43	5.13415e-42
ELK3	1.72375	2.78657	0.692935	1.09391e-57	2.00587e-55
ELK4	1.55867	2.23807	0.521937	3.12655e-49	1.3166e-47
ELTD1	1.57607	2.28918	0.538502	7.97576e-23	2.95642e-22
EMB	1.0819	1.53164	0.501509	8.48062e-19	2.50817e-18
EME1	1.4063	2.11599	0.589429	1.44477e-26	6.85744e-26
EMILIN2	1.48901	2.54214	0.771691	2.86672e-29	1.65325e-28
EMILIN3	1.00561	1.48009	0.557613	0.000345716	0.000461855
EML4	2.16841	3.0819	0.507181	1.42936e-63	1.59275e-60
EMX1	1.75747	0.993794	-0.822482	8.56765e-10	1.58224e-09
EOGT	1.20686	1.79181	0.570159	1.79978e-38	2.26907e-37
EPB41	2.01827	2.96066	0.552797	2.48462e-37	2.77503e-36
EPHA10	1.95024	1.29866	-0.586627	7.35334e-18	2.0611e-17
EPHA2	1.0158	1.72856	0.766961	3.23325e-29	1.85787e-28
EPSTI1	1.20189	1.90611	0.665333	6.30123e-31	4.08775e-30
ERI1	1.53054	2.40445	0.651662	6.89906e-61	2.77611e-58
ERLIN1	2.0141	2.90628	0.529038	9.1826e-38	1.0797e-36
ESF1	2.3004	3.36401	0.548294	1.33869e-33	1.06317e-32
ESPL1	0.846351	1.5054	0.830821	2.84419e-20	9.18844e-20
ETV6	1.43675	2.21369	0.623647	1.21549e-56	1.83413e-54
EVA1A	0.940474	1.46469	0.639139	2.09861e-13	4.68927e-13
EVI2B	1.7904	2.96332	0.726931	3.73606e-46	1.06958e-44
EXT1	1.95479	2.87084	0.554459	3.20213e-50	1.5309e-48
EXTL3-AS1	0.90072	1.36106	0.595585	1.54704e-21	5.31682e-21
EZH2	2.01554	2.97642	0.562409	2.29268e-26	1.07135e-25
F13A1	1.23653	2.24817	0.862453	1.42421e-23	5.5193e-23
F2R	2.56655	3.86624	0.591099	6.13522e-37	6.58331e-36
FABP6	2.34075	1.52926	-0.614134	5.20348e-10	9.7136e-10
FAIM3	0.864049	1.40062	0.696875	1.49263e-22	5.42863e-22
FAM109B	0.994569	1.43071	0.524593	4.56559e-18	1.29275e-17
FAM111A	2.18047	3.44623	0.660383	3.68162e-61	1.66662e-58
FAM114A1	1.67124	2.77522	0.731687	1.54401e-52	1.03071e-50
FAM115B	1.36378	1.92902	0.500258	6.81397e-11	1.3332e-10
FAM126A	1.83179	2.59794	0.504112	5.62414e-25	2.39778e-24
FAM129A	0.791507	1.74477	1.14037	8.41604e-50	3.81965e-48
FAM153A	1.18694	0.815986	-0.540634	1.43512e-06	2.22178e-06
FAM153B	1.38649	0.901509	-0.621023	1.47499e-06	2.28253e-06
FAM157C	0.955665	1.37462	0.524458	1.1169e-11	2.27463e-11
FAM161A	1.41102	2.07608	0.557126	1.06394e-32	7.85137e-32
FAM181A	1.68384	2.71611	0.689786	2.86729e-18	8.2265e-18
FAM181A-AS1	0.650607	1.37746	1.08215	2.71551e-19	8.27447e-19
FAM187A	1.70182	2.66209	0.645476	6.29196e-23	2.35335e-22
FAM19A1	1.57176	0.952131	-0.723152	1.57642e-12	3.36417e-12
FAM20A	1.20701	1.86029	0.624097	1.22534e-15	3.08593e-15
FAM26F	1.58292	2.36994	0.582264	2.20734e-18	6.38615e-18
FAM3C2	0.913329	1.59426	0.803677	1.76815e-24	7.2931e-24
FAM46A	0.922879	1.78911	0.955031	5.66684e-50	2.61432e-48
FAM47E-STBD1	0.92471	1.37282	0.570069	8.6534e-21	2.86129e-20
FAM60A	2.09885	3.06896	0.548152	2.44749e-28	1.31264e-27
FAM64A	1.76219	2.72378	0.628241	1.59017e-16	4.18182e-16
FAM65C	0.960828	1.50832	0.650594	1.79215e-15	4.47143e-15
FAM71F2	0.941371	1.40499	0.577728	1.12196e-21	3.88914e-21
FAM91A1	2.3692	3.49522	0.560981	2.97169e-62	1.87165e-59
FANCD2	1.53737	2.27219	0.563618	4.89983e-24	1.9575e-23
FANCM	0.948519	1.36969	0.530103	1.72387e-27	8.71622e-27
FAP	1.20507	1.76617	0.551511	7.41099e-13	1.60496e-12
FAS	1.30126	2.2881	0.814241	1.67115e-38	2.11426e-37
FBLIM1	1.50145	2.66431	0.827406	1.03591e-32	7.64841e-32
FBLN5	2.15807	3.29258	0.609477	4.09773e-27	2.01629e-26
FBN3	0.821251	1.27641	0.636194	1.44429e-06	2.23573e-06
FBP1	1.16141	1.8167	0.645446	2.70172e-23	1.03101e-22
FBXO30	1.52141	2.1718	0.513482	1.77936e-30	1.11826e-29
FBXO5	1.52838	2.36359	0.628973	2.95614e-33	2.28631e-32
FCGBP	1.64359	2.83835	0.788199	5.64808e-26	2.57047e-25
FCGR1C	1.69029	2.46965	0.547033	8.8899e-22	3.0964e-21
FCGR2A	2.46661	3.8353	0.636809	2.50715e-46	7.41197e-45
FCGR2B	0.75996	1.6304	1.10123	2.14375e-21	7.31035e-21
FCGR2C	0.718338	2.027	1.49661	3.52296e-38	4.32854e-37
FCGR3A	3.53424	5.15696	0.54512	1.21696e-40	1.90172e-39
FEM1C	1.94522	2.92569	0.588845	3.32611e-52	2.13146e-50
FGFBP2	0.802613	1.36183	0.762774	3.01965e-13	6.68644e-13
FGL2	1.51904	2.43005	0.677822	1.6775e-36	1.72955e-35
FIGN	1.13226	1.67827	0.567776	1.62374e-19	5.01737e-19
FIGNL1	1.7096	2.46188	0.526101	7.2916e-36	7.14173e-35
FILIP1L	1.42962	2.49025	0.800655	2.18791e-41	3.66405e-40
FKBP14	1.72847	2.56023	0.566781	4.39525e-43	8.98019e-42
FKBP7	1.59929	2.48848	0.637834	2.87852e-40	4.33905e-39
FLNC	1.59973	2.73657	0.774545	2.72559e-22	9.79725e-22
FLT4	1.38654	2.00221	0.53011	1.16812e-23	4.5561e-23
FMO4	0.880365	1.45433	0.724178	1.35646e-40	2.11059e-39
FMOD	0.964508	1.64906	0.773778	4.33425e-13	9.5188e-13
FNBP1L	2.19298	3.4519	0.654496	1.23626e-45	3.32872e-44
FNDC3B	1.89718	2.74659	0.533785	4.85999e-40	7.11849e-39
FOSL1	0.821045	1.39563	0.765382	4.51553e-17	1.21651e-16
FOXC1	1.40062	2.08079	0.571063	1.05925e-26	5.07416e-26
FOXD1	0.921441	1.41661	0.620482	1.51222e-09	2.75167e-09
FOXJ1	1.75059	2.67564	0.612041	2.90841e-15	7.18963e-15
FOXM1	1.78418	2.85848	0.679988	5.98602e-26	2.71829e-25
FOXO3B	0.856392	1.25589	0.552365	1.01024e-14	2.42813e-14
FP15737	1.32651	1.9685	0.569463	4.68763e-19	1.4059e-18
FPGT	1.29783	2.29533	0.822602	5.56932e-63	4.74572e-60
FPR1	1.93383	2.95482	0.611607	9.31574e-29	5.17636e-28
FPR3	0.754894	1.68464	1.15809	1.0622e-37	1.23789e-36
FSTL1	2.84962	4.39838	0.626204	4.10106e-56	5.50073e-54
FYB	1.35328	2.51481	0.893993	1.07388e-37	1.2505e-36
FZD1	1.57477	2.40255	0.609425	6.98574e-48	2.55544e-46
FZD2	1.2781	1.85564	0.537916	6.1813e-18	1.74139e-17
FZD6	0.864516	1.54784	0.840294	1.44775e-29	8.52524e-29
FZD7	1.58804	2.5895	0.705429	1.99822e-27	1.00415e-26
G0S2	0.879662	1.53754	0.805607	4.13705e-07	6.60087e-07
GAB3	0.962164	1.42924	0.570889	3.57893e-28	1.89351e-27
GABPB1	1.86537	2.64503	0.503824	1.86575e-44	4.42344e-43
GABRA1	2.14003	1.49463	-0.51785	1.11421e-05	1.64096e-05
GABRA5	2.31663	1.6146	-0.520851	2.90439e-07	4.67167e-07
GABRE	0.735723	1.30113	0.822529	4.14443e-19	1.24867e-18
GABRG2	2.64212	1.8095	-0.546101	1.47486e-10	2.83316e-10
GALM	1.42319	2.09881	0.560439	3.90543e-37	4.27296e-36
GALNT7	1.93002	2.88681	0.580862	7.83315e-45	1.92324e-43
GALR1	0.847887	1.24644	0.555873	9.3527e-07	1.46263e-06
GAS1	2.39744	3.43056	0.516946	3.52265e-24	1.42103e-23
GBE1	2.0269	3.19102	0.654746	8.94327e-60	2.76573e-57
GBP1	1.81401	3.51263	0.953368	8.70662e-55	8.46471e-53
GBP2	2.61577	4.09484	0.646571	1.57729e-27	8.0008e-27
GBP3	1.87309	3.13824	0.744539	2.02321e-42	3.81122e-41
GCLM	1.55056	2.30946	0.574765	4.3424e-40	6.41878e-39
GDA	2.47654	1.61526	-0.616557	5.14894e-09	9.13951e-09
GDF15	1.08121	2.04671	0.920668	5.00511e-18	1.41471e-17
GEM	1.7551	3.40829	0.957497	5.67589e-52	3.45566e-50
GEN1	0.923942	1.44704	0.647233	3.51475e-33	2.68821e-32
GGACT	0.999398	1.54421	0.627736	4.54691e-18	1.28771e-17
GIMAP2	1.60986	2.68302	0.736924	6.65247e-52	4.01532e-50
GINS1	1.32123	1.98858	0.589853	2.67817e-27	1.33228e-26
GINS4	1.04317	1.78517	0.77509	6.70478e-35	5.98063e-34
GJB6	2.02271	1.26543	-0.676663	1.00074e-08	1.75102e-08
GJC1	1.21744	2.00105	0.716908	2.0068e-30	1.25466e-29
GK	1.58666	2.3014	0.536518	7.58466e-43	1.50303e-41
GLI2	0.804345	1.41931	0.819308	9.55936e-28	4.928e-27
GLI3	0.992533	1.60417	0.692643	1.86104e-35	1.75514e-34
GLIPR1	1.73964	2.73407	0.652259	3.42281e-41	5.64725e-40
GLIS3	1.71446	2.64949	0.627961	1.05289e-28	5.80812e-28
GLT1D1	1.71628	1.1843	-0.535248	1.36672e-07	2.24471e-07
GNAI3	3.10369	4.40128	0.503938	1.54253e-57	2.66014e-55
GNG12	1.83657	3.52298	0.939783	2.13819e-57	3.60161e-55
GOLGA2B	1.19388	1.75815	0.558402	7.96602e-18	2.22858e-17
GORAB	2.03856	3.11608	0.612184	2.80654e-44	6.53626e-43
GPC4	1.81646	2.77385	0.610756	3.82621e-38	4.68198e-37
GPC6	0.965715	1.44346	0.579859	4.43805e-18	1.25787e-17
GPNMB	2.43452	4.09587	0.750533	7.58748e-31	4.89805e-30
GPR160	0.884265	1.47061	0.733861	3.86998e-39	5.20526e-38
GPR183	1.12205	1.81012	0.689942	1.07274e-25	4.78441e-25
GPR34	2.82956	4.03261	0.511134	2.82679e-32	2.01918e-31
GPR61	1.51866	1.05625	-0.523842	8.39846e-13	1.8142e-12
GPR65	0.518702	1.49789	1.52995	6.80374e-54	5.93728e-52
GPR89B	1.67283	2.50846	0.584508	7.5765e-28	3.92677e-27
GPX7	2.18953	3.31797	0.599681	7.89108e-50	3.606e-48
GRB14	1.02834	1.55749	0.598902	7.28184e-07	1.14558e-06
GRHL3	1.04761	1.68343	0.684303	7.50391e-16	1.91073e-15
GRIN1	5.88746	3.59406	-0.712031	1.58697e-26	7.5127e-26
GRIN3A	1.27259	0.7985	-0.672404	1.77319e-12	3.77021e-12
GRTP1	1.06474	1.52709	0.520287	9.28152e-15	2.23491e-14
GSAP	1.59325	2.5107	0.656118	1.35473e-33	1.07533e-32
GSC	0.860273	1.27969	0.572924	1.68135e-09	3.05214e-09
GSTM3P1	1.00503	1.56983	0.643376	5.20787e-14	1.20302e-13
GTF2IP1	2.92514	4.19275	0.519389	1.73888e-22	6.29808e-22
GTSE1	0.963092	1.82588	0.922845	8.75679e-29	4.87888e-28
GXYLT1	1.12262	1.71844	0.614234	3.45078e-45	8.75447e-44
HAR1A	1.76165	0.986385	-0.836705	3.12296e-22	1.11757e-21
HAS2	0.709666	1.59313	1.16665	2.35442e-35	2.2004e-34
HBQ1	2.59321	1.42002	-0.868829	8.88122e-18	2.47791e-17
HCP5	1.17681	2.02363	0.782066	4.4218e-38	5.38131e-37
HEATR1	1.43671	2.29362	0.674856	3.31505e-43	6.83284e-42
HEATR2	2.46816	3.49838	0.503255	8.35297e-56	1.02543e-53
HELLS	1.08363	1.74313	0.685807	2.92325e-25	1.27051e-24
HELZ2	1.84048	2.68347	0.544023	1.05745e-38	1.36404e-37
HERC2P7	1.01939	1.46578	0.523957	1.09712e-14	2.63213e-14
HERC5	1.31274	2.14579	0.708932	2.80896e-34	2.36162e-33
HESX1	0.974376	1.49496	0.617552	7.16183e-27	3.47094e-26
HFE	0.720984	1.28165	0.829967	5.59879e-34	4.60035e-33
HGF	0.731413	1.64991	1.17363	1.08856e-42	2.11664e-41
HHEX	1.19349	1.87532	0.651955	3.19697e-36	3.20938e-35
HIST2H2AC	1.81712	1.18559	-0.616048	0.0112994	0.0134408
HIST2H2BB	0.910829	1.32387	0.539512	2.80598e-11	5.59652e-11
HIVEP3	1.43393	2.04854	0.514621	9.29121e-32	6.38181e-31
HJURP	0.955728	1.69469	0.826353	5.58419e-21	1.86174e-20
HK2	1.39616	2.54632	0.866952	8.31307e-52	4.85577e-50
HK3	1.15067	1.72006	0.579989	9.24562e-15	2.227e-14
HLA-DOA	1.49991	2.65299	0.822743	2.73423e-33	2.12332e-32
HLA-DQA1	1.57233	3.04655	0.954272	8.14499e-16	2.07142e-15
HLA-DRA	4.74878	6.90404	0.539883	4.00524e-45	1.0108e-43
HLX	1.53058	2.17368	0.506059	3.33579e-22	1.19196e-21
HMGB3P22	2.05424	1.42464	-0.528	2.45326e-18	7.0666e-18
HMGN4	2.97706	4.53011	0.605659	4.85651e-55	4.95433e-53
HMOX1	3.23349	4.63224	0.518616	9.71438e-37	1.02642e-35
HNRNPU-AS1	1.84106	2.83131	0.620932	1.01498e-31	6.94193e-31
HNRNPUL2-BSCL2	2.37019	3.36154	0.504119	5.08573e-19	1.52278e-18
HOTAIRM1	1.02784	2.07389	1.01273	5.81313e-21	1.93718e-20
HOXD-AS1	1.28588	1.93276	0.587906	1.49324e-14	3.55833e-14
HOXD3	0.663372	1.36336	1.03927	1.29421e-15	3.25543e-15
HOXD8	0.849742	1.74544	1.0385	1.0452e-14	2.50966e-14
HPGDS	1.55919	2.35342	0.593964	5.88095e-27	2.86743e-26
HPSE	0.940986	1.49908	0.671835	1.3807e-25	6.10711e-25
HRH3	2.88415	1.62008	-0.832084	1.29836e-23	5.04868e-23
HS2ST1	2.38504	3.3905	0.507481	3.63033e-52	2.27658e-50
HS3ST1	1.03449	1.93519	0.903559	1.55196e-32	1.1269e-31
HSPA6	0.939069	1.84337	0.973044	8.15092e-31	5.25241e-30
HSPA7	0.951395	2.22684	1.22688	4.03658e-34	3.35094e-33
HSPB9	1.2803	0.839505	-0.608869	4.37834e-07	6.97895e-07
HSPE1-MOB4	0.855237	1.3339	0.64125	1.33007e-18	3.89792e-18
HSPG2	2.43593	3.48564	0.516949	3.1017e-22	1.11078e-21
HTRA3	0.861469	1.25488	0.542682	2.15437e-08	3.70556e-08
ICAM1	1.63296	2.61853	0.681269	2.63643e-28	1.40668e-27
IFI16	3.77812	5.38248	0.510602	1.55224e-55	1.70346e-53
IFI30	3.7327	5.28217	0.500909	6.86934e-32	4.77262e-31
IFI44L	2.38393	3.55456	0.576329	1.21371e-31	8.26604e-31
IFIH1	1.36476	2.25543	0.724752	4.98611e-51	2.61699e-49
IGDCC4	2.11173	2.99402	0.503656	1.66999e-27	8.45856e-27
IGFBP5	3.80998	5.42584	0.510064	1.88169e-41	3.16588e-40
IGFBP7-AS1	0.952447	1.58559	0.73531	3.38364e-12	7.09032e-12
IGFBPL1	0.813923	1.22206	0.586351	3.50952e-05	5.00778e-05
IGHA1	1.13119	2.00974	0.829169	4.28785e-10	8.03439e-10
IGHG1	1.65629	2.84773	0.781851	2.30125e-10	4.37766e-10
IGHG2	0.900141	1.85187	1.04076	5.34066e-12	1.10648e-11
IGHG3	0.744238	1.46829	0.980301	1.04604e-10	2.02525e-10
IGKC	2.33496	3.52364	0.593669	2.63782e-08	4.51299e-08
IGLC1	1.00424	1.97964	0.97913	3.54109e-10	6.66531e-10
IGLC2	0.803205	1.69897	1.08082	2.93012e-10	5.54339e-10
IGLC3	1.09179	2.13157	0.965213	6.90041e-12	1.4223e-11
IGSF3	1.53498	2.27425	0.567172	1.90875e-16	5.00002e-16
IGSF6	1.8858	3.04657	0.692007	2.75825e-44	6.44453e-43
IKBIP	1.59637	2.54579	0.673319	4.51121e-46	1.28388e-44
IKBKGP1	1.75277	2.5969	0.567151	2.17894e-13	4.86201e-13
IKZF1	1.13276	1.77083	0.644584	1.87102e-32	1.35045e-31
IKZF2	0.809753	1.23312	0.606757	1.90885e-26	8.96905e-26
IL10RA	1.71548	2.54446	0.56875	3.57492e-34	2.97623e-33
IL12RB1	0.80614	1.21218	0.588501	7.99658e-24	3.15636e-23
IL13RA2	0.722947	1.65765	1.19718	1.82965e-16	4.79716e-16
IL15RA	1.10834	1.74589	0.655559	1.00534e-31	6.87926e-31
IL18BP	2.45495	3.53576	0.526329	1.90811e-58	4.31888e-56
IL1R1	0.956971	1.75756	0.877031	1.6957e-27	8.58579e-27
IL1RAP	1.45894	2.44122	0.742682	5.7379e-32	4.00768e-31
IL2RG	1.10325	1.77102	0.682819	1.18306e-25	5.2602e-25
IL4I1	0.900565	1.57802	0.809213	9.99336e-20	3.128e-19
IL6R	1.41228	2.11285	0.581163	2.00676e-35	1.88521e-34
IL8	0.68026	1.35195	0.990888	2.6486e-13	5.88462e-13
INE1	1.12978	1.6121	0.512893	4.7659e-19	1.42878e-18
IQGAP2	1.11911	2.45259	1.13195	7.9346e-54	6.72168e-52
IQSEC3	3.3053	2.03414	-0.700366	7.36698e-22	2.58085e-21
IRAK2	0.851818	1.37846	0.694437	2.69249e-32	1.9299e-31
IRF1	2.26614	3.33684	0.558241	1.86482e-43	3.96678e-42
IRX1	1.63277	2.59671	0.669363	4.64362e-12	9.65378e-12
ISY1-RAB43	1.01419	1.71932	0.761512	1.42687e-38	1.81472e-37
ITGA1	1.14959	1.71762	0.579292	1.87313e-21	6.41621e-21
ITGA10	0.871042	1.25159	0.522948	5.66422e-16	1.45019e-15
ITGA5	2.01726	3.07849	0.609829	1.49953e-37	1.71311e-36
ITGAL	1.2995	2.05538	0.661442	5.86906e-34	4.81695e-33
ITGB3BP	2.37224	3.35977	0.502113	2.64161e-39	3.62371e-38
ITPRIP	1.50127	2.28185	0.604028	1.42613e-47	4.99008e-46
ITPRIPL1	0.757026	1.28841	0.767175	4.46362e-23	1.68385e-22
ITPRIPL2	1.3394	2.21476	0.725561	7.94892e-42	1.40083e-40
JAK2	1.49843	2.21884	0.566352	5.34832e-40	7.77088e-39
JRKL	1.66608	2.49618	0.583263	3.3739e-34	2.81859e-33
KANSL1L	1.80822	2.69414	0.57525	3.03082e-39	4.12248e-38
KCNA1	1.79259	1.15523	-0.633874	1.04844e-07	1.73336e-07
KCNC2	2.31139	1.44114	-0.681543	4.48785e-13	9.84419e-13
KCNE3	0.873168	1.66617	0.932203	1.84187e-46	5.52409e-45
KCNE4	1.16051	1.80818	0.639777	1.40081e-18	4.09943e-18
KCNJ11	3.23195	2.20399	-0.552288	4.27758e-21	1.43371e-20
KCNJ2	0.853807	1.3614	0.673111	7.50358e-25	3.17642e-24
KCNJ4	3.10687	2.11687	-0.553532	1.4465e-10	2.77979e-10
KCNJ5	0.902387	1.39001	0.623275	4.40884e-18	1.25008e-17
KCNK3	2.16986	1.48486	-0.547277	1.10884e-16	2.9408e-16
KCNK4	2.2721	1.38279	-0.716446	1.17977e-20	3.87885e-20
KCNK7	3.01721	1.87227	-0.688429	4.89701e-17	1.31635e-16
KCNMB1	0.872779	1.35164	0.631027	3.43923e-19	1.04184e-18
KCNQ1	1.45168	2.05482	0.501285	9.14842e-26	4.10328e-25
KCNT1	2.33965	1.65415	-0.5002	1.29436e-09	2.36326e-09
KCTD9	1.56558	2.44579	0.643602	3.36081e-50	1.60147e-48
KDELC2	1.37203	2.38208	0.795914	1.78224e-43	3.79669e-42
KDM5D	1.69554	2.41048	0.507576	2.41542e-07	3.90859e-07
KDR	1.40262	2.06738	0.559677	2.78311e-26	1.29384e-25
KHNYN	1.78042	2.52421	0.503615	3.6283e-25	1.56661e-24
KIAA0040	1.02194	2.00406	0.971613	6.34803e-44	1.42791e-42
KIAA0101	1.61923	2.60742	0.687315	3.31194e-22	1.18377e-21
KIAA0226L	1.42343	2.35524	0.726507	1.92249e-33	1.51355e-32
KIAA1045	2.52415	1.66015	-0.604484	9.8684e-12	2.0157e-11
KIAA1524	0.907355	1.47642	0.702368	7.24003e-29	4.05408e-28
KIF11	0.970652	1.69486	0.804141	1.89156e-27	9.5209e-27
KIF15	1.01459	1.74863	0.785325	3.33268e-28	1.76581e-27
KIF18B	1.2633	2.16005	0.773871	7.72974e-22	2.70205e-21
KIF20A	0.709766	1.4292	1.00979	1.55394e-24	6.43891e-24
KIF23	0.801146	1.64546	1.03836	4.1338e-33	3.14342e-32
KIF2C	1.11025	2.06429	0.894762	1.78872e-26	8.42645e-26
KIF4A	0.679934	1.48426	1.12628	1.45319e-30	9.16055e-30
KIFC1	1.49981	2.35798	0.65277	2.51462e-17	6.87429e-17
KIRREL	1.51762	2.43465	0.681904	1.75385e-37	1.98486e-36
KLF10	1.98518	2.84747	0.520409	9.16533e-27	4.40432e-26
KLF11	0.883874	1.38998	0.653152	2.07647e-33	1.62945e-32
KLHDC8A	3.16284	4.48835	0.504961	4.42919e-32	3.1222e-31
KLHL4	1.18579	1.93083	0.703366	1.10076e-21	3.8184e-21
KLRAP1	0.756069	1.40542	0.894415	8.18835e-36	7.98764e-35
KLRC4	1.30818	1.8762	0.52025	3.25865e-07	5.2264e-07
KLRC4-KLRK1	0.809846	1.42744	0.817707	4.35387e-13	9.55752e-13
LA16c-358B7.3	0.90728	1.53806	0.761496	2.98384e-40	4.48381e-39
LA16c-380A1.1	2.13934	1.44834	-0.562768	4.54095e-13	9.95764e-13
LA16c-390E6.4	0.805585	1.30632	0.697397	5.19143e-20	1.65064e-19
LA16c-OS12.2	1.40488	0.942635	-0.575679	3.35225e-07	5.37473e-07
LACC1	0.993769	1.50882	0.602439	1.58873e-15	3.97209e-15
LACTB2	1.75241	2.72589	0.637386	9.69661e-38	1.13553e-36
LAIR1	2.67445	3.91156	0.548501	4.2337e-43	8.66233e-42
LAMA2	0.987532	1.70426	0.787247	9.0679e-31	5.82259e-30
LAMC1	1.99186	3.34246	0.74679	3.48146e-52	2.20229e-50
LATS2	0.731489	1.28397	0.811698	1.559e-32	1.13145e-31
LCA5	1.17562	1.70762	0.53857	2.49544e-30	1.54483e-29
LCP2	2.26763	3.4904	0.622208	1.74202e-51	9.78095e-50
LEFTY2	0.588893	1.42656	1.27647	4.92629e-23	1.85308e-22
LEPREL1	1.13394	2.16111	0.930425	5.33844e-48	1.96775e-46
LHFPL2	2.40721	3.44696	0.517965	1.6446e-50	8.07582e-49
LILRB1	1.31366	2.3434	0.835013	1.61672e-45	4.2659e-44
LILRB2	0.921559	1.48337	0.686734	1.33737e-23	5.18971e-23
LIMD1-AS1	1.50824	2.24842	0.576043	2.51668e-27	1.2541e-26
LIMS1	2.88438	4.15427	0.52633	3.34006e-52	2.13146e-50
LINC00115	0.839623	1.39686	0.734374	8.75754e-32	6.02668e-31
LINC00176	2.69774	1.80845	-0.576994	2.72293e-10	5.16018e-10
LINC00265	1.34537	2.08226	0.630148	5.88503e-37	6.31953e-36
LINC00617	1.43937	0.919935	-0.64583	3.13402e-10	5.916e-10
LINC01001	1.70115	2.51745	0.565455	2.88026e-28	1.53228e-27
LINC01004	1.19092	1.87204	0.652534	8.747e-24	3.44505e-23
LINC01057	0.87125	1.43553	0.72043	2.60658e-19	7.95093e-19
LIPG	0.965973	1.74677	0.854633	4.34536e-27	2.13452e-26
LL0XNC01-240C2.1	0.812809	1.2301	0.597784	9.24956e-13	1.99537e-12
LMNB1	2.27401	3.47692	0.612573	3.46759e-33	2.65635e-32
LOXL1	1.50046	2.14323	0.514386	1.82435e-08	3.15026e-08
LOXL2	1.46144	2.81615	0.946331	9.54239e-46	2.59833e-44
LPAR4	0.811268	1.30397	0.684655	3.06957e-14	7.18929e-14
LPAR6	2.60518	3.82221	0.553022	7.83168e-41	1.25221e-39
LPCAT2	1.66999	2.44059	0.547392	1.03834e-28	5.73224e-28
LPP	1.26745	1.8211	0.522883	5.68154e-29	3.20369e-28
LPPR3	4.42013	2.93659	-0.589949	4.08962e-25	1.76211e-24
LRCH1	1.40869	2.12058	0.590105	1.86999e-47	6.38884e-46
LRFN2	1.41205	0.98817	-0.514955	2.53104e-07	4.0893e-07
LRIG3	1.09404	1.91143	0.804991	3.6404e-37	3.99204e-36
LRR1	1.49006	2.1718	0.543523	2.61968e-29	1.51431e-28
LRRC17	1.75322	2.64673	0.594206	1.4719e-21	5.07181e-21
LRRC25	1.25475	1.98206	0.659603	7.61365e-30	4.57451e-29
LRRC26	1.57408	0.796315	-0.983096	1.32247e-15	3.32304e-15
LRRC37A16P	1.38741	1.97579	0.510035	1.21774e-22	4.46023e-22
LRRC39	0.904309	1.45275	0.6839	1.38876e-23	5.3848e-23
LRRC40	2.01835	2.8799	0.512838	1.21812e-34	1.05789e-33
LRRC55	1.59822	2.35077	0.556668	3.25583e-18	9.29705e-18
LRRCC1	2.01759	3.08001	0.610301	4.89687e-46	1.38277e-44
LRRK2	1.28216	2.26823	0.822988	4.41288e-31	2.89123e-30
LRRN4CL	0.780764	1.58348	1.02014	2.5438e-22	9.15516e-22
LRTM2	1.93987	1.32222	-0.552999	8.29612e-10	1.53405e-09
LSMEM1	0.869256	1.37661	0.663266	9.6091e-23	3.54372e-22
LTBP1	1.98317	3.11941	0.653467	4.58024e-40	6.74282e-39
LTBP2	0.935622	1.46722	0.649088	1.61285e-34	1.38247e-33
LTF	1.06255	2.41213	1.18277	9.8425e-19	2.90443e-18
LUC7L2	1.61594	2.33534	0.531257	2.75783e-15	6.82788e-15
LUM	1.21662	2.28051	0.906475	1.41316e-26	6.71402e-26
LXN	1.27384	2.05385	0.689141	1.13848e-26	5.44471e-26
LYN	2.07764	3.16141	0.605621	3.6811e-51	1.95327e-49
LYPD6	0.936681	1.40729	0.587292	4.48699e-14	1.04031e-13
LYSMD3	1.579	2.37272	0.587533	1.09169e-45	2.96701e-44
LYST	1.93445	2.97509	0.621012	2.49564e-56	3.54429e-54
LYZ	1.50688	2.92581	0.957272	9.68618e-36	9.37927e-35
MAATS1	1.12299	1.72197	0.616708	3.42413e-20	1.09933e-19
MAD2L1	1.9298	2.8894	0.582316	8.6888e-29	4.84472e-28
MAL2	1.83759	1.15914	-0.664767	7.12579e-08	1.18908e-07
MAN1C1	2.79194	4.24544	0.604648	1.82057e-34	1.55226e-33
MANEA	1.17092	1.95904	0.742504	1.18269e-46	3.62976e-45
MAP3K1	1.49406	2.25962	0.596844	3.5975e-38	4.41264e-37
MAP3K7CL	1.05027	2.00591	0.933499	1.40323e-40	2.18104e-39
MAP3K8	1.26525	2.03601	0.686325	1.52004e-40	2.36005e-39
MAP7D3	1.12101	1.78745	0.673108	3.14788e-40	4.72052e-39
2022-03-11	1.43129	0.796374	-0.845801	7.90722e-16	2.01237e-15
2022-03-04	1.8596	1.23954	-0.585192	1.31124e-12	2.8082e-12
MARS2	1.20215	1.82157	0.59956	3.53754e-37	3.88869e-36
MARVELD1	1.58608	2.40623	0.601305	2.46267e-27	1.22803e-26
MASP2	0.806073	1.23171	0.611684	3.68992e-21	1.24221e-20
MASTL	1.15214	1.7607	0.611838	1.51107e-36	1.56913e-35
MATK	3.33961	2.16863	-0.622898	3.99264e-19	1.20444e-18
MCM8	0.783984	1.4516	0.888751	1.08901e-47	3.87603e-46
MECOM	0.957284	1.52928	0.675833	3.63499e-27	1.79287e-26
MELK	0.73257	1.65872	1.17903	1.42475e-30	8.9891e-30
METTL21B	1.47334	2.33356	0.663443	4.68554e-49	1.92826e-47
METTL7B	1.7354	3.09539	0.834853	1.28542e-23	5.00286e-23
MFAP2	1.1279	1.87205	0.730986	1.43061e-14	3.41132e-14
MFAP4	2.29856	3.299	0.521298	2.75859e-23	1.05133e-22
MGAT2	2.23629	3.2678	0.547209	3.60617e-50	1.70716e-48
MGME1	2.25477	3.24648	0.525895	4.81181e-57	7.74488e-55
MIR3654	1.20876	1.73719	0.523226	2.28273e-28	1.22882e-27
MIR4453	1.32099	1.92185	0.54088	6.18998e-22	2.17958e-21
MIR7-3HG	2.42042	1.57068	-0.623873	7.46252e-12	1.5351e-11
MIS18A	1.89139	2.69013	0.508226	1.80242e-40	2.77764e-39
MIS18BP1	1.3671	2.25155	0.719795	1.35392e-50	6.83376e-49
MITF	1.20957	1.86911	0.627863	4.57762e-37	4.96715e-36
MKI67	0.992983	1.70952	0.783747	4.61787e-19	1.38584e-18
MLF1IP	1.3481	2.4467	0.859907	3.33459e-32	2.36966e-31
MLKL	1.1212	1.59516	0.508654	1.50167e-25	6.62401e-25
MLTK	1.45691	2.35932	0.695458	9.40618e-40	1.34909e-38
MMEL1	1.07031	1.54746	0.531866	1.05058e-08	1.8369e-08
MMP11	0.915981	1.42501	0.637585	1.57914e-12	3.36948e-12
MMP14	3.1366	4.74449	0.597054	6.37898e-44	1.43265e-42
MMP9	0.686285	1.64433	1.26062	3.10149e-16	8.03725e-16
MMS22L	0.924242	1.44178	0.641506	8.79542e-38	1.03502e-36
MND1	0.949927	1.53365	0.691084	2.33865e-19	7.15021e-19
MNDA	1.92931	2.79088	0.532635	4.31659e-25	1.85439e-24
MNS1	1.38586	2.2684	0.710891	3.01906e-45	7.69966e-44
MORC4	1.55867	2.31628	0.571492	3.61021e-54	3.22824e-52
MOSPD2	2.00939	2.84502	0.501683	1.28244e-30	8.11594e-30
MOV10L1	1.28798	0.881165	-0.547623	7.04802e-10	1.30861e-09
MOXD1	1.12346	1.81694	0.693567	4.00708e-08	6.78589e-08
MPEG1	1.57018	2.25321	0.521055	7.95623e-23	2.94994e-22
MPPED1	2.37617	1.67041	-0.508434	1.31558e-06	2.04151e-06
MR1	1.52936	2.34913	0.619198	1.36143e-42	2.60953e-41
MRE11A	1.5079	2.25	0.577381	6.3939e-40	9.23698e-39
MREG	1.39571	2.34396	0.747952	1.40163e-37	1.6109e-36
MS4A4A	2.00176	3.15873	0.658079	1.69289e-29	9.89704e-29
MS4A6A	3.41072	4.98021	0.546131	2.01668e-28	1.09047e-27
MS4A7	2.4655	3.8893	0.657632	8.31303e-46	2.28073e-44
MSMP	1.00239	1.48906	0.57095	0.0033507	0.0041603
MSN	3.56366	5.22082	0.550917	4.42297e-55	4.54406e-53
MSR1	1.56205	3.01739	0.949864	1.8908e-47	6.4296e-46
MSTN	1.45132	2.31038	0.670768	5.35275e-12	1.10882e-11
MTBP	0.823847	1.51817	0.881883	1.62551e-51	9.19811e-50
MTF1	1.30708	1.96461	0.587895	9.06748e-49	3.56933e-47
MTMR11	1.85483	3.0908	0.736691	7.58816e-59	1.86309e-56
MTX3	1.23309	1.82595	0.566367	1.4829e-15	3.71392e-15
MX2	1.19891	1.86306	0.635948	2.72498e-22	9.79725e-22
MYBL2	1.46079	2.25384	0.625643	6.69324e-12	1.38078e-11
MYCBP	1.61581	2.47718	0.616439	5.45515e-45	1.35848e-43
MYD88	1.99636	3.12937	0.648502	2.2571e-47	7.58614e-46
MYO1G	0.868162	1.26685	0.54521	1.78619e-11	3.60926e-11
MYO7A	1.58933	2.25433	0.504281	8.34203e-27	4.02407e-26
MYOF	1.26369	2.42431	0.939937	7.14602e-53	5.07437e-51
MYSM1	1.69407	2.5798	0.606762	2.36691e-40	3.60158e-39
MYT1L	2.84534	1.91404	-0.57198	1.67981e-13	3.77151e-13
N4BP2	0.971152	1.4642	0.592342	3.32401e-27	1.64509e-26
NABP1	1.51298	2.60261	0.782571	8.44053e-54	7.05884e-52
NAMPT	3.18135	4.72533	0.570775	4.9935e-53	3.69061e-51
NANP	0.771864	1.28457	0.734865	9.40612e-50	4.24477e-48
NBPF11	1.78198	2.71151	0.605615	8.55265e-43	1.68106e-41
NBPF14	1.56712	2.47532	0.659502	1.99141e-40	3.04942e-39
NBPF16	1.18492	1.73392	0.549247	3.15064e-35	2.90147e-34
NBPF20	0.916568	1.315	0.520748	1.47224e-20	4.82181e-20
NBPF3	1.10427	1.69132	0.615053	5.92571e-32	4.13288e-31
NCAPG	0.767221	1.56547	1.02888	1.8023e-26	8.48767e-26
NCAPG2	1.85316	2.75958	0.574458	4.96546e-42	8.98226e-41
NCAPH	1.03863	1.92123	0.887344	3.3825e-29	1.93825e-28
NCF2	1.56828	2.32654	0.569007	3.39421e-32	2.40728e-31
NCKAP1L	1.85098	2.80055	0.597425	5.27602e-41	8.57782e-40
NCKAP5	1.12208	1.63389	0.542138	1.35077e-26	6.42393e-26
NDC80	0.845628	1.76937	1.06514	2.77636e-28	1.47971e-27
NDE1	2.43117	3.53805	0.541301	1.24504e-45	3.34612e-44
NEAT1	4.18894	6.05317	0.531103	6.71874e-47	2.14851e-45
NEDD1	1.38483	2.44726	0.821461	1.1611e-57	2.07651e-55
NEDD4	1.13673	1.85099	0.703414	3.59054e-39	4.84289e-38
NEK2	0.68343	1.39497	1.02937	5.55263e-23	2.08166e-22
NELL1	1.66088	1.03095	-0.687973	1.15396e-11	2.34778e-11
NEURL	2.98983	2.01554	-0.568898	1.14667e-15	2.89234e-15
NEUROD2	1.91996	1.28573	-0.578485	7.60526e-07	1.19535e-06
NEXN	0.778215	1.60827	1.04726	5.16007e-43	1.03962e-41
NFAM1	1.01703	1.48588	0.546962	1.28956e-25	5.71972e-25
NFATC1	1.43174	2.09638	0.550133	7.89747e-23	2.93017e-22
NFATC2	0.73168	1.30556	0.835388	2.2305e-45	5.8218e-44
NFE2L3	1.20414	2.00398	0.734866	1.28057e-49	5.69028e-48
NFIL3	2.18804	3.27167	0.580386	1.49206e-44	3.57255e-43
NFKBIZ	1.20378	1.90909	0.665319	1.28617e-31	8.74308e-31
NGB	1.73744	0.810432	-1.1002	5.42319e-14	1.25136e-13
NGFR	1.69788	2.75604	0.698861	5.41789e-21	1.80838e-20
NHLRC2	1.06619	1.59723	0.583108	4.08572e-26	1.87594e-25
NID1	2.14217	3.3354	0.638789	9.20435e-37	9.73953e-36
NID2	1.59604	2.61951	0.7148	6.52529e-45	1.61582e-43
NMI	1.76418	2.89412	0.71413	1.57841e-50	7.77714e-49
NOD1	1.31865	1.90773	0.532801	2.31739e-38	2.89145e-37
NOXO1	1.59971	1.04663	-0.612061	2.15526e-10	4.10751e-10
NPM2	3.66321	2.57046	-0.511082	3.99996e-13	8.80331e-13
NPNT	1.68459	2.73494	0.699111	7.09193e-24	2.8077e-23
NR2F2	1.74151	2.83911	0.705102	1.30958e-31	8.88968e-31
NRROS	1.50477	2.14256	0.509797	2.72521e-25	1.18693e-24
NUDCD1	1.60741	2.32341	0.531505	4.67041e-40	6.86859e-39
NUF2	1.07462	2.13849	0.99277	7.08551e-35	6.31247e-34
NUSAP1	1.96107	3.2899	0.746403	3.27321e-31	2.16313e-30
OAS1	2.32595	3.35442	0.528245	9.74172e-32	6.67859e-31
OAS2	1.54352	2.37884	0.62403	8.18326e-33	6.10101e-32
OAS3	1.89956	2.75714	0.537507	1.04947e-29	6.24596e-29
OASL	0.751908	1.29683	0.786367	7.06999e-20	2.22885e-19
OIP5	0.760242	1.37144	0.851163	8.6324e-27	4.1586e-26
OLFML2A	0.888592	1.45484	0.711272	1.58198e-24	6.54948e-24
OLFML2B	1.62266	2.90251	0.838939	4.02148e-41	6.56027e-40
OLR1	2.36248	3.48801	0.562103	1.82197e-27	9.19296e-27
OR2A9P	0.867659	1.29495	0.5777	6.04348e-17	1.62002e-16
OR7E7P	0.834951	1.21529	0.541543	1.36215e-17	3.76351e-17
OSBPL3	2.04103	2.98407	0.547979	9.06131e-34	7.29234e-33
OSCAR	1.43516	2.09802	0.547819	5.31679e-17	1.42734e-16
OSM	0.74677	1.3335	0.836476	9.33752e-13	2.01375e-12
OSMR	1.0961	2.24466	1.03412	6.28209e-49	2.52784e-47
OTUD3	1.46847	2.07921	0.501721	8.63563e-33	6.41188e-32
P2RY6	0.875356	1.41226	0.690065	2.48197e-23	9.50404e-23
PACSIN1	3.71433	2.48772	-0.578278	9.46856e-12	1.93622e-11
PAFAH2	1.65937	2.37922	0.519848	3.78475e-60	1.37065e-57
PALMD	1.59525	2.38864	0.582405	1.95144e-35	1.83562e-34
PARD3-AS1	1.49222	0.963309	-0.631392	1.77072e-07	2.88338e-07
PARP14	1.91185	2.92039	0.611191	3.52909e-54	3.18918e-52
PARP9	2.48062	3.80184	0.615997	6.00513e-59	1.49983e-56
PARPBP	0.726454	1.33234	0.875019	3.50881e-41	5.78254e-40
PART1	1.20658	0.83772	-0.526385	0.000115313	0.000159074
PATL1	2.35573	3.37809	0.520031	2.84545e-45	7.28255e-44
PAXIP1-AS2	0.937896	1.56985	0.743128	5.2607e-36	5.21249e-35
PBK	1.26088	2.26058	0.84226	2.86095e-22	1.02685e-21
PBX3	2.10736	3.18805	0.597238	1.29514e-50	6.55993e-49
PCDH18	1.19581	2.14381	0.842191	2.05361e-47	6.93442e-46
PCDHB16	1.25392	1.80126	0.522553	4.93657e-14	1.14241e-13
PCDHB4	1.16208	1.6577	0.512475	2.43975e-13	5.42891e-13
PCDHB7	1.09166	1.60767	0.558443	5.56217e-11	1.09312e-10
PCDHB8	0.82023	1.32124	0.687794	2.92208e-12	6.14091e-12
PCED1B	1.00928	1.61117	0.674789	4.88287e-30	2.95832e-29
PDE3A	0.804921	1.19841	0.5742	2.62788e-16	6.83561e-16
PDIA3P	1.238	1.79986	0.539881	8.58332e-31	5.51878e-30
PDIA5	1.34076	2.4637	0.87778	6.75087e-54	5.92686e-52
PDK3	1.11211	1.64981	0.568997	1.85942e-28	1.00882e-27
PDLIM1	2.01005	3.03385	0.593918	5.55176e-19	1.65908e-18
PDLIM3	2.90113	4.17756	0.526044	6.55088e-34	5.34024e-33
PDPN	1.68873	3.39856	1.00898	3.31595e-43	6.83284e-42
PGBD2	1.09028	1.57496	0.530617	1.38134e-39	1.94272e-38
PGM2	1.92671	3.05523	0.665142	8.24567e-64	1.07399e-60
PHACTR4	1.94575	2.86117	0.556275	4.80726e-62	2.67838e-59
PHC1P1	1.28716	2.1059	0.710251	4.55158e-24	1.81988e-23
PHLDB2	1.00258	1.51514	0.595733	1.06069e-29	6.30751e-29
PIAS3	2.65303	3.85981	0.54089	6.52283e-56	8.32059e-54
PIEZO2	1.19562	1.70105	0.508658	4.70261e-12	9.7736e-12
PIFO	2.02394	2.95234	0.54469	7.78705e-22	2.72077e-21
PIGM	1.62074	2.29285	0.500489	9.66684e-31	6.19071e-30
PIGW	1.62614	2.32185	0.513821	1.75584e-35	1.66025e-34
PIK3AP1	1.37896	2.19226	0.66884	1.45038e-41	2.47178e-40
PIK3R5	1.35086	2.14461	0.666836	1.84044e-39	2.56106e-38
PINK1-AS	0.851947	1.2596	0.564136	1.72988e-34	1.47841e-33
PIRT	0.976364	1.7307	0.825862	9.41335e-17	2.50205e-16
PKD2	2.23904	3.23748	0.531993	4.89092e-43	9.89523e-42
PKIB	1.4408	2.38631	0.727907	9.76135e-18	2.71929e-17
PKN2	2.21374	3.17407	0.519849	1.31981e-49	5.8289e-48
PLA2G4A	0.904899	1.68281	0.895043	3.7536e-45	9.50605e-44
PLAC8	0.77442	1.34484	0.796252	4.50274e-19	1.35213e-18
PLAGL1	1.00642	1.59437	0.663746	2.35014e-23	9.01354e-23
PLAGL2	1.3008	1.97881	0.605234	1.62897e-57	2.77614e-55
PLAT	2.1016	3.38771	0.688823	3.0888e-32	2.2009e-31
PLAU	1.24411	2.78496	1.16254	6.16733e-46	1.71478e-44
PLAUR	1.87492	2.93052	0.644328	4.73251e-31	3.09364e-30
PLBD1	0.722878	1.38175	0.934669	1.76202e-37	1.991e-36
PLCE1	1.48488	2.36805	0.673353	7.76996e-44	1.72897e-42
PLCG2	1.41003	2.08456	0.564017	4.75562e-37	5.14872e-36
PLEK	1.54796	2.71485	0.810501	1.11913e-47	3.97346e-46
PLEKHA4	3.36122	4.81765	0.519347	1.36899e-23	5.31097e-23
PLEKHA7	1.74969	2.51415	0.522974	2.95458e-32	2.1063e-31
PLEKHA8P1	0.897566	1.75022	0.963443	8.76965e-47	2.75569e-45
PLEKHF2	1.85512	2.74626	0.565951	2.74236e-41	4.56618e-40
PLEKHG1	1.33011	1.97661	0.571479	8.27383e-27	3.99383e-26
PLEKHG4	0.965015	1.62686	0.753465	2.89095e-23	1.09975e-22
PLK4	0.964238	1.73115	0.844268	1.00665e-33	8.06994e-33
PLK5	1.62888	1.13827	-0.517032	2.54672e-12	5.37155e-12
PLOD2	2.47109	3.88889	0.654214	1.36968e-56	2.04549e-54
PLP2	2.46468	3.7094	0.589783	3.23487e-28	1.71587e-27
PLSCR1	2.6443	4.19039	0.664198	3.11478e-58	6.73442e-56
PLXDC2	2.06002	2.99676	0.540749	4.36427e-36	4.34508e-35
PMM2	2.03926	2.89649	0.506263	1.7793e-46	5.37097e-45
PNMT	2.13806	1.41393	-0.596588	4.43366e-11	8.76567e-11
PODNL1	0.995747	1.52856	0.618322	1.94346e-10	3.71363e-10
POLE2	1.01189	1.4581	0.527031	4.23215e-15	1.03699e-14
POU3F4	1.31125	1.98708	0.5997	1.05217e-10	2.03686e-10
PPAT	1.64332	2.4429	0.571983	6.14632e-42	1.0992e-40
PPIC	1.52052	2.47266	0.701493	1.40991e-36	1.46829e-35
PPM1D	1.79916	2.62124	0.542927	4.81863e-37	5.21305e-36
PPP1R3B	0.847243	1.49187	0.816279	9.45834e-49	3.7131e-47
PPP4R1L	0.93872	1.59853	0.767981	2.29137e-45	5.96993e-44
PQLC3	1.79019	2.70662	0.596381	6.83149e-52	4.10626e-50
PRDM1	0.84659	1.25305	0.565707	6.87882e-22	2.41451e-21
PRIM2	1.08863	1.68005	0.62599	3.32399e-43	6.83967e-42
PRIMA1	1.62829	2.33132	0.517784	9.8392e-20	3.08241e-19
PRKCG	2.33373	1.46656	-0.670197	1.41871e-08	2.46361e-08
PRLHR	1.69309	1.13737	-0.573951	3.48503e-12	7.29646e-12
PRMT6	2.12963	3.07447	0.529734	1.90356e-52	1.25341e-50
PRMT8	1.81827	1.17027	-0.635716	7.32586e-12	1.50764e-11
PROB1	1.09793	1.6893	0.621644	1.70605e-27	8.63516e-27
PROS1	2.1664	3.46149	0.676094	7.04153e-51	3.61715e-49
PRPF38B	3.12477	4.44195	0.507446	3.19713e-59	8.42065e-57
PRPS2	1.62003	2.34901	0.536031	1.98925e-21	6.7979e-21
PRR11	1.09472	1.97071	0.848152	3.98995e-41	6.51616e-40
PRSS23	2.36372	3.79724	0.683891	2.54709e-41	4.25573e-40
PRSS3	2.71559	1.7519	-0.632348	5.35079e-13	1.16999e-12
PSORS1C1	0.966355	1.57248	0.702421	1.54584e-12	3.30037e-12
PTAFR	1.60348	2.36515	0.560719	3.17069e-26	1.46556e-25
PTCH2	1.46136	2.1355	0.547262	3.31588e-20	1.06623e-19
PTGES3P1	0.777452	1.97679	1.34633	3.42266e-46	9.89633e-45
PTGS1	1.59766	2.4519	0.617935	9.27404e-36	8.99824e-35
PTHLH	1.27161	1.82675	0.522625	1.74966e-13	3.92347e-13
PTOV1-AS1	1.66942	2.38076	0.512073	9.69159e-40	1.38318e-38
PTPN13	2.25382	3.30683	0.553078	4.87739e-40	7.13675e-39
PTPN21	1.67102	2.44924	0.551601	1.31071e-37	1.51694e-36
PTPN7	0.703084	1.35592	0.947501	3.55702e-35	3.25502e-34
PTPRC	1.35828	2.6363	0.956736	2.87506e-53	2.192e-51
PTPRR	1.27061	0.888205	-0.516553	1.78076e-06	2.74632e-06
PTX3	0.661248	1.73566	1.39222	5.85721e-40	8.49325e-39
PUS7	1.47558	2.20054	0.576579	6.31982e-41	1.01834e-39
PVALB	2.70135	1.55801	-0.793978	3.80855e-10	7.15758e-10
PVRIG	0.768836	1.23148	0.679646	5.1165e-18	1.44592e-17
PVRIG2P	0.869232	2.10216	1.27406	4.95536e-30	2.99972e-29
PYGL	2.13628	3.55466	0.734609	2.42539e-54	2.25219e-52
QTRTD1	1.64695	2.5642	0.638711	7.46349e-54	6.35978e-52
RAB23	1.90758	2.73415	0.519345	5.0273e-30	3.04135e-29
RAB27A	1.43906	2.10619	0.549511	1.34225e-43	2.90207e-42
RAB32	2.21231	3.14624	0.508073	2.12768e-23	8.18415e-23
RAC2	1.35032	2.48934	0.882458	1.15058e-48	4.48273e-47
RAD18	1.18437	1.7279	0.544898	2.4736e-33	1.92648e-32
RAD51	0.896697	1.52712	0.768116	7.08531e-24	2.80585e-23
RAD51AP1	1.12637	2.14779	0.931169	8.14023e-42	1.4328e-40
RAD54B	1.25778	1.96543	0.643964	1.91237e-28	1.03561e-27
RAD54L	1.18856	1.72638	0.538525	2.81352e-13	6.24145e-13
RAI14	1.89531	2.75525	0.539751	8.72851e-43	1.70866e-41
RALGPS2	1.3166	1.91611	0.541365	4.29406e-20	1.37103e-19
RANP4	0.999193	1.61508	0.692767	2.32958e-20	7.56136e-20
RAP2B	1.72749	2.52588	0.548112	5.95587e-56	7.84334e-54
RASAL1	2.80529	1.74454	-0.685306	5.34792e-14	1.23458e-13
RASGRP4	0.874888	1.30241	0.574008	4.6153e-25	1.9792e-24
RASSF3	1.57132	2.29013	0.543457	7.24965e-40	1.04496e-38
RASSF5	1.31968	1.86756	0.500967	6.32172e-23	2.36326e-22
RB1	2.79511	4.13869	0.566267	1.46981e-52	9.90496e-51
RBFOX3	3.21782	2.25155	-0.515165	4.00946e-10	7.52931e-10
RBM12B	1.70153	2.40996	0.50218	1.11921e-23	4.37239e-23
RBM41	1.47679	2.10506	0.511393	1.35375e-29	7.99444e-29
RBM43	1.23085	1.82464	0.567959	6.34067e-38	7.59099e-37
RBM47	1.0274	1.67378	0.704117	2.19895e-30	1.3683e-29
RBMS1	1.83866	3.06123	0.735456	1.55583e-52	1.03384e-50
RCC1	2.32491	3.32852	0.517708	1.85166e-42	3.50172e-41
RCSD1	1.93536	2.79452	0.529998	9.48231e-42	1.65138e-40
RDH10	1.70455	3.03469	0.83216	4.61134e-58	9.27776e-56
RECQL	1.99063	3.35544	0.753273	8.25442e-56	1.022e-53
RELL1	1.46106	2.3364	0.677275	7.34588e-26	3.314e-25
REST	1.09896	2.0263	0.882719	8.34285e-57	1.28569e-54
RFC3	1.60805	2.40427	0.580281	6.25573e-36	6.16466e-35
RFESD	0.887036	1.2965	0.547553	4.86987e-23	1.83376e-22
RFWD3	1.63171	2.38712	0.548887	3.7353e-46	1.06958e-44
RGS16	1.367	2.48645	0.863072	5.85699e-36	5.78353e-35
RHEBP1	1.10074	1.58772	0.528488	3.62151e-14	8.44923e-14
RHOJ	1.9763	2.87888	0.542702	1.20295e-31	8.19657e-31
RHPN2	1.89618	2.92068	0.623208	6.82738e-41	1.09647e-39
RIBC1	1.03781	1.59781	0.622559	1.82472e-21	6.25483e-21
RIIAD1	3.34731	2.34146	-0.515595	2.12827e-15	5.29273e-15
RIMS1	2.24061	1.47691	-0.601307	2.98342e-10	5.64128e-10
RIPK3	0.898794	1.43027	0.670228	6.12391e-29	3.44375e-28
RLF	1.57316	2.2368	0.507768	3.89265e-40	5.79537e-39
RLTPR	3.33708	2.10275	-0.666308	2.49745e-24	1.01967e-23
RN7SL138P	0.991361	1.59766	0.688473	3.44053e-12	7.2064e-12
RN7SL3	4.09928	2.74048	-0.580942	5.26701e-06	7.90243e-06
RN7SL4P	1.87166	0.719283	-1.37968	0.000471572	0.00062391
RNASE2	0.786256	1.79235	1.18878	9.16725e-36	8.90656e-35
RNASE4	1.51587	2.42682	0.678918	1.01319e-27	5.21205e-27
RNF122	1.71679	2.56656	0.580122	4.44761e-30	2.70139e-29
RNF139-AS1	1.00634	1.44013	0.517077	1.03999e-23	4.07391e-23
RNFT1	1.80146	3.02238	0.746514	7.46276e-63	6.00586e-60
RNLS	0.870799	1.27877	0.554348	6.90704e-19	2.05115e-18
RNPC3	2.44908	3.68046	0.587649	9.9004e-37	1.04455e-35
ROCK1	2.05258	3.06277	0.577396	5.04486e-49	2.05859e-47
RP1-151F17.1	0.986197	1.50605	0.610823	1.53355e-21	5.27292e-21
RP1-152L7.5	1.32254	1.978	0.580734	4.28886e-26	1.96796e-25
RP1-178F10.3	1.52502	2.26273	0.569237	8.59869e-28	4.45018e-27
RP1-228H13.5	0.944075	1.367	0.534037	1.51025e-21	5.19408e-21
RP1-239B22.5	1.88244	1.30267	-0.531127	3.29654e-15	8.12691e-15
RP1-283E3.4	1.44217	2.0577	0.512792	4.31464e-20	1.3773e-19
RP1-286D6.5	1.2581	1.92627	0.614558	5.87344e-33	4.41653e-32
RP1-293L6.1	2.14121	1.07355	-0.996046	3.83507e-23	1.4509e-22
RP1-63M2.6	1.80847	1.07813	-0.746235	1.34583e-06	2.08689e-06
RP11-100M12.3	1.64466	0.682014	-1.26992	7.29761e-16	1.85886e-15
RP11-1035H13.3	0.882067	1.6408	0.895436	4.01868e-12	8.38586e-12
RP11-106M3.2	0.994468	1.49539	0.588528	1.00869e-19	3.15522e-19
RP11-1079K10.4	1.93437	1.01555	-0.929597	2.05704e-06	3.16096e-06
RP11-10L12.4	0.967576	1.3788	0.510964	5.34398e-25	2.28491e-24
RP11-1100L3.8	1.968	1.05301	-0.902207	3.42964e-08	5.83052e-08
RP11-122A3.2	0.829238	1.67624	1.01537	1.9242e-40	2.95276e-39
RP11-122K13.12	0.857578	1.30361	0.604173	1.00843e-18	2.97275e-18
RP11-124N2.1	1.07793	1.56852	0.541141	3.47512e-12	7.27676e-12
RP11-1263C18.1	1.96024	1.1282	-0.797007	4.99602e-17	1.34271e-16
RP11-1277A3.1	0.832409	1.184	0.508311	5.70701e-29	3.2168e-28
RP11-1319K7.1	1.0651	1.72935	0.699236	2.86898e-23	1.09196e-22
RP11-1376P16.2	0.849688	1.57235	0.887917	7.26114e-33	5.43872e-32
RP11-155G14.5	0.646731	1.37013	1.08307	4.68706e-22	1.66019e-21
RP11-159G9.5	0.977633	1.45745	0.576078	9.23765e-18	2.57587e-17
RP11-15A1.3	1.25002	1.88677	0.59396	1.94693e-19	5.98923e-19
RP11-160O5.1	1.15679	1.71081	0.564555	1.35647e-15	3.40669e-15
RP11-164J13.1	1.1621	1.73887	0.581419	6.38723e-22	2.24685e-21
RP11-173P15.5	0.913979	1.90488	1.05946	4.19735e-19	1.26383e-18
RP11-182J1.12	0.789976	1.3553	0.778729	1.54189e-20	5.04421e-20
RP11-192H23.5	3.98686	1.66364	-1.26091	3.80773e-19	1.1501e-18
RP11-196G18.22	1.28974	1.94559	0.593123	2.31442e-29	1.34322e-28
RP11-197N18.2	1.11113	1.67956	0.596053	3.32873e-31	2.19681e-30
RP11-1C8.7	2.35879	1.46692	-0.685257	3.06303e-13	6.77938e-13
RP11-203J24.8	0.88757	1.51496	0.771348	1.06577e-30	6.81021e-30
RP11-203M5.7	0.876273	1.52761	0.801824	2.49053e-22	8.96788e-22
RP11-206L10.1	1.88749	2.67338	0.502201	1.00195e-19	3.13552e-19
RP11-206L10.2	0.855231	1.22405	0.517281	1.74889e-13	3.92234e-13
RP11-206L10.5	1.85755	2.71557	0.547853	3.56341e-15	8.76095e-15
RP11-21A7A.4	1.85205	1.10021	-0.751344	2.32443e-16	6.05825e-16
RP11-220C2.1	1.83675	1.12959	-0.701364	4.02103e-09	7.17524e-09
RP11-227B21.2	2.67359	1.53058	-0.804701	4.77483e-18	1.35094e-17
RP11-229P13.20	1.79108	1.25356	-0.514797	7.80671e-12	1.60477e-11
RP11-242D8.1	0.964002	1.40191	0.540284	2.99361e-18	8.57533e-18
RP11-244H3.1	0.925718	1.33806	0.531497	4.70245e-26	2.15228e-25
RP11-245J24.1	1.67973	0.671396	-1.323	1.85885e-26	8.74546e-26
RP11-250B2.3	1.09201	1.57358	0.527062	3.48294e-16	9.00158e-16
RP11-262H14.1	1.32437	1.97037	0.57316	3.48882e-20	1.11911e-19
RP11-274B21.1	1.71644	2.43696	0.505668	2.48431e-15	6.15913e-15
RP11-274B21.2	1.98765	2.87652	0.533257	1.07886e-30	6.89081e-30
RP11-27I1.4	0.990337	1.43693	0.536995	3.18635e-18	9.10403e-18
RP11-283I3.6	1.54194	2.19873	0.511918	2.2776e-30	1.4142e-29
RP11-295K3.1	1.21321	1.84513	0.60489	1.67864e-23	6.4793e-23
RP11-296I10.3	1.37845	1.96827	0.513878	9.0172e-23	3.33137e-22
RP11-307B6.3	3.17049	1.64449	-0.947068	6.97873e-19	2.07075e-18
RP11-326I11.3	0.863504	1.29452	0.584143	1.22634e-32	8.99479e-32
RP11-343J3.2	1.38649	0.962454	-0.526644	3.86759e-07	6.1825e-07
RP11-345J4.8	0.787623	1.22081	0.632256	1.92035e-26	9.01723e-26
RP11-347I19.8	1.08716	1.61121	0.567584	2.1446e-18	6.2096e-18
RP11-357K6.1	2.19487	1.27932	-0.778759	1.01854e-18	3.00012e-18
RP11-379H18.1	1.49062	2.22497	0.57787	9.18533e-43	1.79324e-41
RP11-379K17.12	1.65656	2.39104	0.529451	1.84607e-19	5.68256e-19
RP11-384K6.6	0.777444	1.33367	0.778595	4.24007e-30	2.57966e-29
RP11-388M20.1	1.42277	0.947909	-0.585882	3.30777e-08	5.63323e-08
RP11-415J8.3	0.934345	1.77881	0.928886	7.33702e-47	2.32061e-45
RP11-419C5.2	1.59648	2.42538	0.603313	4.18002e-25	1.79999e-24
RP11-420L9.5	1.41309	2.12586	0.589192	8.35708e-33	6.2242e-32
RP11-436K8.1	0.835636	1.37016	0.713393	7.98757e-19	2.3667e-18
RP11-440D17.3	1.16668	1.71856	0.558793	2.42099e-29	1.40226e-28
RP11-449P15.2	0.909742	1.42202	0.644408	2.28512e-26	1.06816e-25
RP11-46D6.1	1.24674	1.90712	0.613232	1.60459e-36	1.66148e-35
RP11-482M8.3	1.30531	0.718306	-0.861718	9.23032e-19	2.72767e-18
RP11-488L18.10	2.04184	2.89445	0.503418	3.14796e-26	1.45598e-25
RP11-495P10.2	1.17545	1.88615	0.68223	4.93445e-07	7.83176e-07
RP11-498C9.13	2.05342	1.05776	-0.957025	5.41068e-07	8.56227e-07
RP11-514P8.6	1.33185	2.15364	0.693348	2.58065e-20	8.35009e-20
RP11-51J9.6	1.24416	0.872575	-0.511822	7.11592e-11	1.39149e-10
RP11-527D7.1	1.37071	0.836014	-0.713324	8.12271e-10	1.50256e-09
RP11-536O18.2	0.883269	1.37631	0.639885	6.84434e-09	1.20808e-08
RP11-565P22.6	0.667998	1.69102	1.33998	7.56865e-45	1.86145e-43
RP11-571M6.15	0.879229	1.31036	0.575655	8.56698e-11	1.66803e-10
RP11-572O6.1	1.44027	0.857845	-0.747555	6.67529e-07	1.05233e-06
RP11-575L7.8	1.20451	1.92145	0.673757	3.67222e-16	9.47724e-16
RP11-582J16.5	1.17609	1.8112	0.62295	5.08447e-32	3.55643e-31
RP11-597D13.7	0.923035	1.35404	0.552818	1.69227e-07	2.76092e-07
RP11-598P20.3	1.01669	1.47205	0.53395	9.16301e-11	1.78097e-10
RP11-5C23.1	1.17588	1.69091	0.524064	1.18248e-13	2.67815e-13
RP11-611O2.3	1.46337	2.61178	0.835739	2.2488e-30	1.39692e-29
RP11-613M10.6	1.58252	2.46557	0.6397	1.04283e-24	4.37867e-24
RP11-61L23.2	0.745029	1.472	0.98241	3.2875e-27	1.62757e-26
RP11-629G13.1	0.981739	1.42047	0.532953	2.41594e-25	1.05477e-24
RP11-62J1.3	0.802844	1.41721	0.81986	1.37441e-23	5.33059e-23
RP11-640M9.2	1.73301	2.86332	0.724411	4.05007e-42	7.38908e-41
RP11-66N24.3	1.00293	1.67669	0.741397	1.9317e-40	2.96113e-39
RP11-677O4.6	1.17198	1.89668	0.694526	3.12934e-18	8.94467e-18
RP11-698N11.2	1.08473	1.77195	0.708006	2.13988e-17	5.86645e-17
RP11-6N17.6	1.71749	1.11354	-0.625141	7.60565e-07	1.19535e-06
RP11-723O4.2	0.733537	1.34991	0.879922	4.51164e-36	4.48871e-35
RP11-73M18.7	1.35183	2.08519	0.625261	2.10072e-30	1.30999e-29
RP11-750H9.5	1.05089	1.91696	0.867208	5.13652e-40	7.48568e-39
RP11-75L1.2	1.53544	2.20127	0.519681	4.50043e-19	1.35171e-18
RP11-770J1.5	1.81623	2.72541	0.585525	4.27229e-14	9.91801e-14
RP11-793H13.10	1.5678	2.24357	0.517059	1.43302e-24	5.95145e-24
RP11-804H8.6	0.778798	1.24509	0.676935	7.53912e-26	3.39906e-25
RP11-820L6.1	0.825275	1.27778	0.630691	7.20347e-15	1.74585e-14
RP11-82C23.2	2.08181	1.18529	-0.812594	8.75495e-09	1.53764e-08
RP11-834C11.4	1.81448	2.74829	0.598981	1.75382e-27	8.86148e-27
RP11-834C11.5	0.83773	1.31011	0.645125	2.26742e-06	3.47575e-06
RP11-848P1.5	1.39864	0.913539	-0.614483	1.66748e-09	3.02734e-09
RP11-84C13.1	0.755641	1.28209	0.762721	1.50275e-30	9.46469e-30
RP11-863K10.4	1.13937	1.70158	0.578645	1.48102e-21	5.10203e-21
RP11-867G23.4	2.52077	1.68906	-0.577646	0.000603333	0.000791727
RP11-875O11.1	0.899499	1.3395	0.5745	3.48628e-19	1.05521e-18
RP11-894P9.1	1.12366	1.64749	0.552069	6.30441e-19	1.87681e-18
RP11-977G19.10	1.49396	2.61093	0.805421	8.48349e-15	2.04752e-14
RP13-104F24.1	1.17003	1.98456	0.76227	1.23008e-26	5.86727e-26
RP13-401N8.3	1.8939	2.77059	0.548831	4.26267e-11	8.43221e-11
RP2	1.62987	2.62391	0.686957	7.37785e-48	2.68532e-46
RP3-324O17.4	0.827092	1.27118	0.620049	1.65997e-18	4.83829e-18
RP3-368A4.5	0.977912	1.61642	0.72503	5.30682e-34	4.37285e-33
RP3-395M20.12	2.92235	1.78271	-0.713058	9.99744e-18	2.78238e-17
RP3-428L16.2	2.261	3.2326	0.515733	1.30202e-26	6.19614e-26
RP3-437C15.1	1.19631	1.93042	0.690319	3.13671e-07	5.03529e-07
RP4-583P15.14	2.67083	1.78239	-0.583474	2.98697e-07	4.80023e-07
RP4-597N16.4	1.80151	1.20204	-0.583717	1.20661e-09	2.2061e-09
RP4-739H11.4	0.897199	1.64146	0.871478	3.92119e-39	5.26435e-38
RP4-781K5.2	2.24958	3.67786	0.709209	4.95197e-40	7.23127e-39
RP4-792G4.2	1.13745	1.92609	0.759871	3.73158e-13	8.22514e-13
RP4-813D12.3	1.95915	1.35172	-0.535432	1.91735e-14	4.54133e-14
RP5-1042I8.7	0.940936	1.35925	0.530647	3.4691e-19	1.05045e-18
RP5-1050D4.5	1.3487	2.04986	0.603958	8.33342e-19	2.46665e-18
RP5-1057J7.6	0.755043	1.3548	0.843445	9.11752e-35	8.04853e-34
RP5-1061H20.4	1.2802	1.95158	0.60827	8.36625e-18	2.33693e-17
RP5-1074L1.4	0.850227	1.54284	0.859672	4.17997e-35	3.79393e-34
RP5-1119A7.17	3.03173	1.80523	-0.747958	2.9995e-24	1.21609e-23
RP5-1142A6.9	0.910551	1.41014	0.631023	5.92304e-21	1.97335e-20
RP5-855D21.1	0.886401	1.42298	0.68288	1.11008e-21	3.8498e-21
RP5-855D21.3	1.25209	2.00934	0.682385	2.11943e-29	1.23301e-28
RP5-855F14.1	1.09854	1.60486	0.546867	6.23555e-14	1.43401e-13
RP5-886K2.3	1.08695	1.68837	0.635347	1.24058e-36	1.29942e-35
RP5-977B1.11	2.68173	1.78305	-0.588819	2.42352e-05	3.49185e-05
RP6-206I17.2	1.16547	1.65309	0.504251	1.46051e-23	5.6539e-23
RP6-42F4.1	1.07242	1.5953	0.572952	2.32666e-29	1.34978e-28
RPE65	0.881315	1.94165	1.13955	3.07005e-30	1.88764e-29
RPL24P2	1.38475	0.86627	-0.676737	8.66412e-09	1.52224e-08
RPPH1	6.45074	4.34839	-0.568982	5.90158e-10	1.09842e-09
RPRML	2.43531	1.4633	-0.734875	1.38551e-13	3.12479e-13
RPS6KA3	1.81963	2.60336	0.516731	1.37364e-35	1.31518e-34
RRM2	1.29677	2.42168	0.901091	2.93178e-29	1.68933e-28
RSAD2	1.44375	2.25068	0.640538	5.13963e-27	2.51359e-26
RSBN1	1.50294	2.18286	0.538437	9.56371e-40	1.36703e-38
RTBDN	1.96271	1.12079	-0.808323	1.33961e-12	2.86769e-12
RTN4RL1	1.60052	0.998956	-0.680049	2.87725e-09	5.16543e-09
RUNX1	1.20404	2.11729	0.814331	1.36413e-34	1.17764e-33
RUNX2	0.764978	1.2669	0.727814	3.69248e-31	2.43243e-30
RUNX3	0.639994	1.36563	1.09344	9.54851e-40	1.3668e-38
RYR3	0.897279	1.27422	0.505982	2.53379e-07	4.09328e-07
S100A3	1.05302	2.095	0.992425	2.68356e-21	9.11252e-21
S1PR2	0.96695	1.39159	0.525219	2.16442e-14	5.11148e-14
S1PR3	1.67318	3.01044	0.847384	7.3652e-46	2.03223e-44
SAMD13	1.18115	1.7719	0.585107	5.09986e-22	1.80231e-21
SAMD9	0.796892	1.62915	1.03167	2.21244e-54	2.06771e-52
SAMD9L	1.07273	2.26114	1.07576	8.61265e-60	2.76573e-57
SAMSN1	1.8236	3.05576	0.744744	8.99005e-44	1.98824e-42
SASH3	1.99153	2.9169	0.550558	1.07673e-33	8.61263e-33
SCARNA10	2.1382	1.16027	-0.881935	0.0131393	0.015572
SCARNA2	3.163	2.23181	-0.503083	0.000112897	0.000155844
SCGB3A1	1.43382	0.834986	-0.780041	4.19986e-11	8.31023e-11
SCIMP	0.993108	1.6427	0.726042	7.70453e-33	5.76486e-32
SCIN	1.45396	2.7956	0.943172	6.87546e-38	8.15707e-37
SDC1	1.02974	1.62773	0.660578	2.18602e-14	5.16164e-14
SEC22B	1.68247	2.83311	0.7518	2.21577e-53	1.71645e-51
SEC24A	1.49196	2.19557	0.557385	3.51635e-38	4.32409e-37
SEC24D	1.33027	2.34971	0.82076	8.97345e-60	2.76573e-57
SECTM1	1.32274	1.99211	0.590766	1.17228e-15	2.95436e-15
SERINC2	1.20444	1.92092	0.673436	2.571e-16	6.68886e-16
SERPINA1	2.38073	3.53881	0.571861	2.24021e-28	1.20688e-27
SERPINA3	4.57916	6.74298	0.558304	1.41498e-25	6.2511e-25
SERPINB8	1.38762	2.30422	0.731672	4.96356e-47	1.60139e-45
SERPINE1	1.4055	2.6731	0.927431	2.27694e-24	9.32006e-24
SERPINH1	3.26289	4.74588	0.540527	2.96832e-44	6.89089e-43
SFRP4	1.53531	2.87968	0.907381	1.74764e-36	1.79803e-35
SGOL2	0.710733	1.3967	0.974645	2.80933e-48	1.05979e-46
SH2B3	1.86452	2.7677	0.569884	3.47998e-49	1.46119e-47
SH2D5	1.89882	1.29843	-0.54834	1.29594e-06	2.01146e-06
SH3BP5-AS1	1.69388	2.45376	0.534665	6.03683e-31	3.92326e-30
SHCBP1	1.11586	1.82052	0.706191	1.81131e-27	9.14238e-27
SIGLEC1	0.964471	1.60105	0.731212	1.82812e-17	5.02506e-17
SIGLEC7	0.849102	1.55507	0.872966	5.19894e-31	3.38937e-30
SIGLEC9	1.05544	1.79908	0.769418	1.52763e-34	1.31176e-33
SIMC1	1.22681	1.7442	0.507654	2.47633e-13	5.50862e-13
SIX1	0.882028	1.55245	0.815646	3.78782e-17	1.02561e-16
SIX5	1.38784	2.32154	0.742238	9.67301e-33	7.1601e-32
SKA3	0.841037	1.34072	0.672763	1.22651e-14	2.93431e-14
SKAP2	1.69125	2.47806	0.551123	3.40753e-24	1.37612e-23
SKP2	1.6779	2.37605	0.501912	3.2021e-51	1.71799e-49
SLAMF8	0.728612	1.50207	1.04373	1.90639e-36	1.95442e-35
SLC10A7	1.14969	1.9029	0.726961	2.07801e-50	1.01696e-48
SLC11A1	2.25056	3.44806	0.615503	4.87779e-25	2.08945e-24
SLC16A4	1.41497	2.35888	0.73733	1.28298e-44	3.08214e-43
SLC17A9	1.0216	1.52714	0.580003	8.86835e-19	2.62124e-18
SLC1A5	1.94669	2.93155	0.590644	4.34211e-33	3.2863e-32
SLC22A4	1.27052	1.80458	0.506246	9.67057e-24	3.79642e-23
SLC22A6	1.55735	1.03432	-0.590408	3.18023e-14	7.44367e-14
SLC24A5	0.879998	1.32348	0.588761	1.65105e-16	4.33674e-16
SLC25A24	0.957011	1.64966	0.785561	1.53892e-36	1.59576e-35
SLC25A41	1.45964	1.00942	-0.532084	3.64874e-16	9.41833e-16
SLC25A43	1.14069	1.94458	0.769556	2.01329e-36	2.05819e-35
SLC26A2	0.889281	1.63486	0.878456	1.61941e-52	1.07117e-50
SLC26A4-AS1	2.16168	1.23134	-0.811923	4.19977e-12	8.74862e-12
SLC2A10	1.0585	1.81658	0.7792	2.24051e-33	1.75167e-32
SLC2A9	0.804805	1.33061	0.725376	8.13271e-35	7.20994e-34
SLC30A3	2.06269	1.36387	-0.596818	1.81663e-06	2.80044e-06
SLC30A7	1.10955	1.80699	0.703616	8.02922e-52	4.7474e-50
SLC32A1	1.88846	1.25942	-0.584455	1.65734e-07	2.70516e-07
SLC35A3	1.55995	2.42881	0.638752	4.86091e-49	1.99476e-47
SLC35D1	1.07503	1.9369	0.84937	8.68227e-62	4.33694e-59
SLC37A2	0.964625	1.7586	0.866387	2.92609e-43	6.07269e-42
SLC38A11	0.949994	1.3743	0.532702	7.49565e-15	1.81545e-14
SLC40A1	2.56364	3.76605	0.554856	4.93305e-44	1.12006e-42
SLC44A5	1.30788	2.22041	0.763594	2.04184e-27	1.02488e-26
SLC47A1	0.991313	1.41462	0.513005	1.84825e-11	3.72945e-11
SLC47A2	0.705324	1.46063	1.05023	7.19045e-20	2.26584e-19
SLC4A7	1.56922	2.30757	0.556331	7.90745e-32	5.46765e-31
SLC6A17	2.42426	1.70257	-0.509833	2.46871e-08	4.23015e-08
SLC6A6	1.39483	2.10972	0.596963	2.79876e-30	1.72376e-29
SLC6A7	1.66819	0.835963	-0.996768	4.97572e-12	1.0322e-11
SLFN11	1.4495	2.26246	0.642333	5.03822e-28	2.64242e-27
SLFN5	0.961061	1.5882	0.724692	1.37764e-37	1.58636e-36
SLN	1.45984	2.40829	0.7222	1.24108e-08	2.16214e-08
SMAD1	2.6662	3.9936	0.582907	4.54813e-32	3.20449e-31
SMC2	1.84916	2.66484	0.527178	1.14202e-34	9.94787e-34
SMC4	1.79887	3.29429	0.872881	8.51759e-57	1.2988e-54
SMC5	1.9834	3.03113	0.61188	3.03995e-58	6.67222e-56
SMC6	1.90955	2.81304	0.558898	2.2053e-48	8.38479e-47
SMCR8	1.20254	1.71039	0.508235	1.31115e-15	3.29746e-15
SNAI2	0.815288	1.42004	0.800545	9.15663e-24	3.60051e-23
SNRPGP10	1.76335	2.52632	0.518716	3.47755e-11	6.90268e-11
SNTB1	2.0126	2.87542	0.514717	1.55165e-31	1.04643e-30
SOCS1	0.966224	1.45409	0.589688	1.02136e-14	2.45446e-14
SOCS2	1.91093	2.95276	0.627791	1.07053e-32	7.89599e-32
SOCS3	1.57174	2.97784	0.921903	1.9945e-31	1.33575e-30
SOCS6	2.47904	3.54011	0.51401	1.66513e-48	6.38125e-47
SOHLH1	1.97568	0.993419	-0.991876	5.21922e-15	1.27432e-14
SOWAHC	1.42569	2.08003	0.544937	8.03152e-36	7.83993e-35
SP140L	1.06268	1.98802	0.903624	3.09108e-53	2.32007e-51
SP4	1.35528	1.91722	0.500423	6.51568e-29	3.65696e-28
SPAG1	1.19547	1.87424	0.648731	9.384e-33	6.95282e-32
SPICE1	1.27048	2.06716	0.702278	2.9462e-40	4.43645e-39
SPIN4	0.74397	1.36039	0.870704	2.84741e-47	9.41725e-46
SPN	0.947305	1.36457	0.52655	1.15127e-19	3.58884e-19
SPOCD1	1.53836	3.24493	1.07679	5.7377e-26	2.6088e-25
SPON2	2.15888	3.08915	0.516924	6.11223e-15	1.4866e-14
SPRED3	1.16668	1.74464	0.580522	2.95183e-13	6.54126e-13
SPRY1	1.8484	3.08865	0.740705	1.73459e-35	1.64375e-34
SPRY4	1.48474	2.28975	0.624976	5.74128e-12	1.18727e-11
SPTSSB	0.95238	1.38613	0.541449	2.35915e-10	4.4831e-10
SREK1	3.18865	4.5484	0.512414	6.01836e-49	2.42847e-47
SRGAP2B	2.23288	3.22892	0.532144	2.91599e-25	1.26818e-24
SRGAP2C	1.99296	3.01035	0.595022	1.39632e-25	6.1743e-25
SRPX2	0.700175	1.64965	1.23637	2.82902e-32	2.01977e-31
SRRM4	1.52418	0.989732	-0.622919	3.4392e-13	7.59224e-13
ST14	0.964065	1.64937	0.774712	5.89559e-22	2.07896e-21
ST3GAL6-AS1	0.835405	1.28351	0.619544	3.28916e-15	8.11146e-15
ST8SIA3	4.05272	2.49381	-0.700537	1.95404e-24	8.03697e-24
ST8SIA4	0.818277	1.5395	0.911799	9.63395e-56	1.16099e-53
STEAP3	1.2508	2.45899	0.975216	2.59541e-43	5.40967e-42
STK3	1.76129	2.644	0.586092	8.30241e-58	1.60358e-55
STK32B	1.11413	1.71247	0.620168	8.34942e-15	2.01616e-14
STK38L	2.55389	3.66531	0.52124	1.3747e-49	6.05287e-48
STXBP4	1.12558	1.74756	0.634668	6.37404e-31	4.13129e-30
SULF1	1.96473	3.3641	0.775888	8.8466e-33	6.56516e-32
SULT1C4	2.44615	3.64468	0.57528	1.20971e-24	5.04719e-24
SUSD2	1.03142	1.48567	0.526488	7.73742e-16	1.9695e-15
SV2B	2.134	1.41946	-0.588218	1.41664e-08	2.46061e-08
SVIL	0.947188	1.69124	0.836355	6.86889e-37	7.3488e-36
SVOP	3.59257	2.21992	-0.694506	1.14929e-19	3.58343e-19
SWAP70	1.88156	2.78784	0.567218	1.04392e-37	1.21855e-36
SYCE1	1.77788	0.879544	-1.01533	1.82129e-15	4.54101e-15
SYDE1	2.3058	3.31972	0.525797	2.46278e-51	1.34626e-49
SYK	1.67801	2.44934	0.54564	1.39238e-31	9.42817e-31
SYNC	1.54704	2.26392	0.549315	2.57334e-21	8.7485e-21
SYNPR	2.4218	1.68903	-0.519886	1.85055e-06	2.85029e-06
SYT13	2.5926	1.74084	-0.574614	2.67698e-11	5.34658e-11
SYT4	2.82326	1.94289	-0.539158	6.60081e-12	1.3621e-11
SYTL3	1.09193	1.55736	0.51223	2.15786e-20	7.01184e-20
TAF1A	1.36521	2.11661	0.632634	9.50151e-40	1.36141e-38
TAF1B	1.67325	2.46523	0.559074	7.74087e-46	2.13183e-44
TANC1	2.59779	3.69539	0.508438	7.2528e-55	7.19617e-53
TAS2R14	0.867117	1.2493	0.526826	9.95953e-21	3.28492e-20
TBC1D10C	1.00028	1.48117	0.566335	2.38675e-19	7.29574e-19
TBC1D3G	1.35735	1.9392	0.514673	2.39125e-20	7.75284e-20
TBCCD1	1.89301	2.72285	0.524434	1.73078e-54	1.6387e-52
TBR1	1.62618	1.03874	-0.646646	3.34453e-08	5.69317e-08
TBX15	0.824991	1.27484	0.627868	1.22235e-15	3.07894e-15
TCEANC2	1.15062	1.81539	0.657873	3.09199e-52	2.00855e-50
TCEB1P19	0.780061	1.53107	0.972879	2.59043e-19	7.90332e-19
TCF19	1.39514	2.05441	0.558318	8.78442e-29	4.89051e-28
TCF7	1.17987	1.70271	0.529198	1.64083e-24	6.78148e-24
TCP11L2	1.60103	2.30865	0.528056	2.69825e-21	9.15812e-21
TCTE1	1.35533	0.705803	-0.941305	4.63151e-17	1.24706e-16
TEAD2	1.53686	2.53861	0.724049	1.65122e-36	1.70732e-35
TEAD3	0.86033	1.55134	0.850549	1.1615e-30	7.3958e-30
TEAD4	1.15864	2.04639	0.820651	6.55854e-22	2.306e-21
TEN1-CDK3	1.42639	2.06733	0.5354	5.21055e-29	2.94384e-28
TES	0.797341	1.45231	0.865085	1.99394e-38	2.50079e-37
TESPA1	1.58532	0.927215	-0.7738	0.000996529	0.00128489
TEX29	1.62197	1.07567	-0.592515	3.86054e-12	8.06399e-12
TEX40	2.72759	1.81644	-0.586513	1.96336e-13	4.39042e-13
TFEC	0.81991	1.44921	0.821734	2.53053e-34	2.13496e-33
TFPI	1.25405	2.61903	1.06244	2.45599e-42	4.56707e-41
TGDS	1.50949	2.38813	0.661818	1.44644e-53	1.14498e-51
TGFB2	1.39853	2.86826	1.03626	1.56649e-44	3.73842e-43
TGFBR1	2.36993	3.51775	0.569812	7.12579e-62	3.68658e-59
TGFBR2	2.13475	3.2493	0.60606	6.48416e-46	1.7929e-44
TGFBR3L	3.46055	2.1791	-0.667265	2.52884e-12	5.33693e-12
TGIF1	2.36709	3.86944	0.709009	1.84261e-59	5.13308e-57
THBS1	1.10252	1.78771	0.697301	4.52595e-15	1.10729e-14
TIGD2	1.17611	1.66648	0.502775	1.6715e-32	1.20946e-31
TIMELESS	1.86618	2.89424	0.633094	8.64042e-43	1.69371e-41
TLR1	1.00191	2.02934	1.01826	7.31368e-54	6.269e-52
TLR2	1.16523	2.20714	0.921556	1.13847e-39	1.61685e-38
TLR3	0.826784	1.4851	0.84498	5.61461e-44	1.26687e-42
TLR5	0.82482	1.5073	0.869816	1.37766e-36	1.43678e-35
TLR7	0.857134	1.55643	0.860648	3.0528e-33	2.35353e-32
TM4SF18	1.37993	2.05152	0.572097	3.7242e-24	1.49775e-23
TMEM106A	0.902205	1.57997	0.808371	6.1898e-43	1.23677e-41
TMEM155	1.70407	1.13947	-0.580626	4.06311e-05	5.77381e-05
TMEM168	1.93535	3.0348	0.649005	2.37316e-49	1.00814e-47
TMEM185B	1.79581	2.74623	0.612814	4.62865e-43	9.41722e-42
TMEM191A	2.34305	1.56414	-0.583022	1.39544e-10	2.68369e-10
TMEM194A	1.47505	2.38962	0.696018	5.39833e-56	7.17433e-54
TMEM2	1.79289	2.75719	0.62091	1.11409e-38	1.43228e-37
TMEM220	1.07183	1.65051	0.622839	3.54421e-22	1.26394e-21
TMEM37	0.961313	1.45726	0.600182	1.9647e-21	6.71875e-21
TMEM45A	2.23236	3.22836	0.532235	5.26705e-27	2.57417e-26
TMEM64	1.57878	2.34439	0.570406	4.45562e-43	9.09071e-42
TMEM69	2.54602	3.65119	0.520122	8.75822e-61	3.42896e-58
TMEM87B	1.35788	1.97439	0.540053	7.95439e-57	1.239e-54
TMEM9B-AS1	1.31131	1.86898	0.511245	5.83347e-20	1.84869e-19
TNC	3.16407	5.16942	0.708221	1.27615e-55	1.45562e-53
TNFAIP3	1.29524	2.3262	0.844758	2.9146e-51	1.57541e-49
TNFAIP8	0.691989	1.51431	1.12984	1.085e-52	7.4844e-51
TNFRSF12A	2.3547	4.31362	0.873357	1.64579e-44	3.92121e-43
TNFRSF19	1.66199	2.86458	0.785409	1.29822e-41	2.22293e-40
TNFSF13B	1.78992	2.59599	0.536391	9.43104e-18	2.62929e-17
TNNC2	1.50537	0.96048	-0.648294	1.72795e-09	3.13319e-09
TNNT1	3.998	2.22042	-0.848446	2.81036e-27	1.39708e-26
TNNT2	2.17097	1.10816	-0.970178	6.4802e-13	1.40825e-12
TOR4A	1.05181	1.75517	0.738739	5.88606e-46	1.64288e-44
TP53INP1	1.84902	2.77585	0.586168	1.21981e-50	6.20008e-49
TPBG	0.985714	1.43023	0.537011	2.41377e-11	4.83288e-11
TPX2	1.61473	2.64779	0.713497	3.24662e-24	1.31334e-23
TRAF3IP3	1.40093	2.04811	0.547909	2.84211e-29	1.64027e-28
TRAF5	1.37886	2.10439	0.609928	2.56413e-35	2.38483e-34
TRAF6	1.37882	1.96439	0.510655	2.58895e-36	2.62446e-35
TRAM1	3.26702	4.78002	0.54904	2.14873e-56	3.11265e-54
TRAM2	1.09308	2.02326	0.88828	3.31485e-63	3.00118e-60
TRDMT1	1.16062	1.66564	0.521184	1.04908e-29	6.24596e-29
TREM1	0.637368	1.45158	1.18743	3.49591e-21	1.17826e-20
TREML1	1.28364	1.90554	0.569962	1.15569e-16	3.06337e-16
TRH	1.03808	1.75287	0.755805	7.79758e-05	0.000108842
TRIM34	0.764122	1.47792	0.951693	1.69375e-40	2.61853e-39
TRIM38	0.958565	1.65277	0.785942	2.71487e-45	6.97297e-44
TRIM5	1.68523	2.42973	0.527854	6.1444e-34	5.03631e-33
TRIM56	1.59497	2.39167	0.584487	3.8801e-20	1.24269e-19
TRIM67	2.04964	1.35444	-0.597678	1.53129e-09	2.78602e-09
TRIP13	0.943264	1.62761	0.787018	1.18219e-30	7.51764e-30
TRMT13	1.91388	3.03328	0.664377	2.3085e-50	1.12218e-48
TROAP	1.30542	2.09511	0.682514	3.53377e-15	8.69104e-15
TRPM7	1.81578	2.599	0.517371	1.80835e-40	2.78381e-39
TSPAN18	1.41779	2.04245	0.526658	1.15436e-10	2.22961e-10
TSSK4	1.06384	1.53461	0.528601	4.82064e-16	1.23793e-15
TSTD2	2.10166	3.09151	0.55678	1.86528e-34	1.58944e-33
TTC26	0.883185	1.65287	0.904184	4.44135e-58	9.0616e-56
TTC30B	1.07567	1.62801	0.597869	9.63505e-47	3.00805e-45
TTC3P1	1.66652	2.363	0.503776	5.32798e-21	1.7796e-20
TTF2	1.17175	1.93409	0.722988	1.09045e-51	6.29332e-50
TWIST1	1.28038	1.89314	0.564212	8.81772e-10	1.62636e-09
TWISTNB	1.67186	2.44303	0.54722	4.91324e-44	1.11732e-42
TWSG1	2.36954	3.57928	0.595062	2.80826e-59	7.67555e-57
TYMS	2.73873	3.92196	0.518066	3.22224e-26	1.48844e-25
UBD	0.962846	1.8957	0.977356	9.4053e-22	3.27041e-21
UBE2C	2.39071	3.70488	0.631987	1.43605e-20	4.70755e-20
UCP3	0.971046	1.40078	0.528622	2.36759e-23	9.07805e-23
UGCG	2.02795	2.98854	0.55942	1.87744e-47	6.3992e-46
UNC13C	1.18393	0.825557	-0.520144	2.43138e-05	3.50283e-05
UNC5CL	0.829698	1.21935	0.555451	1.61984e-19	5.00639e-19
URB2	1.27653	1.87433	0.554142	6.79239e-43	1.35343e-41
USP1	2.48562	3.56062	0.518524	1.19407e-53	9.66425e-52
USP18	1.72744	2.45718	0.50837	1.33422e-32	9.75153e-32
USP32P2	1.07538	1.71694	0.674986	6.95265e-14	1.59512e-13
USP32P3	2.18973	3.36908	0.621602	5.84445e-26	2.65567e-25
UTP15	1.58181	2.27483	0.52418	7.73985e-43	1.53169e-41
UTP20	1.1186	1.68839	0.59396	3.62734e-46	1.04464e-44
VASN	1.51417	2.1451	0.50252	6.68901e-09	1.18109e-08
VAV2	2.56418	3.6271	0.500322	2.0614e-43	4.35297e-42
VCAM1	1.88512	3.41911	0.858961	7.50797e-34	6.09449e-33
VCL	2.27547	3.56554	0.647959	7.28019e-58	1.42515e-55
VEGFA	3.82611	5.54469	0.535229	1.22101e-39	1.72729e-38
VIP	1.35388	0.843003	-0.683491	2.69567e-05	3.87281e-05
VN1R83P	1.10868	1.77789	0.681326	3.58696e-18	1.02224e-17
VRK2	1.2279	1.79285	0.546059	8.35154e-19	2.47151e-18
WARS2	1.51458	2.16077	0.512629	4.19514e-51	2.20985e-49
WDFY4	1.2317	1.87235	0.604195	1.67845e-31	1.12984e-30
WDHD1	0.909891	1.51125	0.73198	2.87194e-39	3.91741e-38
WDR3	1.64396	2.57664	0.64832	8.31395e-36	8.09925e-35
WDR62	0.968835	1.41828	0.549825	1.16198e-11	2.36345e-11
WDR96	0.82552	1.30769	0.663647	7.80942e-15	1.88923e-14
WEE1	1.64406	2.96232	0.849461	1.13142e-44	2.72256e-43
WNT10B	1.65165	1.06228	-0.636736	4.65228e-07	7.40012e-07
WNT5A	1.4906	2.42474	0.701944	4.12529e-34	3.42262e-33
WRN	1.30675	1.98474	0.602966	8.47355e-39	1.10286e-37
WSCD2	1.87854	1.10943	-0.759792	4.08194e-20	1.30532e-19
WWTR1	2.60174	3.86353	0.570442	1.5046e-37	1.71619e-36
XRCC6BP1	1.28192	1.87402	0.547836	2.31175e-18	6.6789e-18
XXbac-BPG252P9.9	2.19218	3.65338	0.736865	1.02161e-25	4.56622e-25
YAP1	2.27276	3.3643	0.565862	9.52806e-35	8.38539e-34
ZBED6	0.964568	1.48534	0.62284	8.42598e-12	1.72961e-11
ZBTB21	1.43289	2.06858	0.529718	2.83109e-40	4.27645e-39
ZBTB34	1.12287	1.63236	0.539772	8.33423e-46	2.28222e-44
ZBTB39	1.12051	1.67304	0.578311	8.09315e-34	6.54957e-33
ZC3H12A	0.923857	1.48333	0.683099	2.33493e-35	2.185e-34
ZFP69B	0.830091	1.22329	0.55942	4.74792e-20	1.51195e-19
ZFR2	2.82758	1.97612	-0.5169	1.56201e-13	3.51136e-13
ZIK1	1.41268	2.14561	0.602955	2.55529e-34	2.15442e-33
ZKSCAN4	1.44554	2.06335	0.513378	1.32628e-45	3.55128e-44
ZMAT4	1.43424	0.901847	-0.669333	3.33187e-11	6.62168e-11
ZMYM1	1.0754	1.78864	0.733986	1.21258e-46	3.70579e-45
ZMYM6NB	2.38931	3.63151	0.603979	1.32983e-53	1.07022e-51
ZNF107	1.22218	1.93751	0.664744	7.48998e-35	6.65236e-34
ZNF112	1.29537	1.86955	0.529327	3.78677e-34	3.14537e-33
ZNF155	1.43182	2.32885	0.701771	3.91774e-48	1.46269e-46
ZNF180	1.13592	1.70188	0.583272	4.32629e-40	6.40149e-39
ZNF181	2.39282	3.41235	0.51205	2.2797e-42	4.27274e-41
ZNF182	1.30454	1.86958	0.519178	5.67518e-36	5.61932e-35
ZNF19	1.39396	1.98547	0.510295	9.00123e-34	7.25205e-33
ZNF20	0.82686	1.24451	0.589859	6.55254e-28	3.40949e-27
ZNF217	1.02504	1.95075	0.928342	3.49739e-54	3.18636e-52
ZNF222	1.51328	2.18181	0.527847	2.64658e-38	3.28521e-37
ZNF224	1.92156	2.96989	0.628132	1.29372e-42	2.49545e-41
ZNF225	1.00804	1.68059	0.737411	7.44818e-45	1.83494e-43
ZNF229	1.26045	1.91001	0.599635	9.15832e-29	5.0928e-28
ZNF230	0.774821	1.28194	0.726396	2.02064e-51	1.12149e-49
ZNF234	1.22131	1.91192	0.646591	4.65708e-43	9.46178e-42
ZNF235	1.13931	1.73288	0.605014	3.36817e-42	6.18308e-41
ZNF256	1.15894	1.73815	0.584746	4.04086e-35	3.67457e-34
ZNF267	1.5925	2.27268	0.513104	2.44751e-42	4.55714e-41
ZNF28	1.39478	2.27019	0.702774	7.23162e-42	1.28065e-40
ZNF304	1.43227	2.1063	0.556408	6.89632e-42	1.22727e-40
ZNF311	0.802286	1.33041	0.729683	3.51395e-26	1.62008e-25
ZNF347	0.980194	1.56922	0.678906	2.26413e-40	3.45243e-39
ZNF354C	1.22339	1.83217	0.582672	3.19499e-26	1.47632e-25
ZNF367	1.01515	1.76458	0.797623	3.07804e-36	3.09857e-35
ZNF426	1.24018	1.88846	0.606669	1.56268e-24	6.47324e-24
ZNF432	1.94806	2.80647	0.526717	2.61626e-46	7.69004e-45
ZNF436	2.12154	3.3269	0.64907	1.67839e-59	4.76728e-57
ZNF45	1.49239	2.371	0.667867	1.30562e-55	1.47759e-53
ZNF468	0.965565	1.71169	0.825974	3.16776e-43	6.55545e-42
ZNF486	1.00778	1.54302	0.614578	2.74046e-33	2.12631e-32
ZNF507	1.61037	2.29615	0.511819	6.08964e-43	1.22012e-41
ZNF518B	1.14737	1.80987	0.657556	5.39562e-23	2.0249e-22
ZNF546	1.04015	1.50261	0.530681	3.01415e-29	1.73404e-28
ZNF547	1.21357	1.83598	0.597295	2.90439e-34	2.43902e-33
ZNF548	1.87357	2.79655	0.577858	1.29391e-41	2.21817e-40
ZNF550	1.30612	1.88138	0.526507	5.82197e-32	4.06248e-31
ZNF552	0.937704	1.34437	0.519726	5.02033e-28	2.63399e-27
ZNF570	1.12599	1.63492	0.538027	6.26204e-24	2.48662e-23
ZNF571	1.39919	2.05186	0.552337	1.92727e-38	2.42347e-37
ZNF578	0.876522	1.43498	0.711167	1.98998e-19	6.11776e-19
ZNF585B	1.77295	2.50847	0.500658	2.48993e-42	4.61832e-41
ZNF595	1.30989	1.95539	0.57801	1.38193e-19	4.29125e-19
ZNF614	1.41943	2.03813	0.521932	1.84396e-32	1.33159e-31
ZNF615	1.44168	2.13376	0.565642	1.3029e-36	1.36175e-35
ZNF616	1.21001	1.81152	0.582188	3.53694e-41	5.82228e-40
ZNF618	0.856875	1.40644	0.714896	1.36443e-36	1.424e-35
ZNF625-ZNF20	0.825716	1.31972	0.676511	1.36544e-35	1.30905e-34
ZNF629	1.70285	2.50842	0.558828	9.15228e-35	8.06938e-34
ZNF662	1.28435	1.92492	0.583757	3.08844e-19	9.3773e-19
ZNF665	0.833666	1.36148	0.707632	3.10421e-34	2.59628e-33
ZNF670	0.994388	1.47265	0.566534	1.02911e-28	5.68346e-28
ZNF684	1.33192	1.90943	0.519632	3.42746e-42	6.2769e-41
ZNF69	1.21333	1.73245	0.513843	7.91735e-33	5.91593e-32
ZNF699	0.836474	1.25576	0.586162	2.71469e-16	7.0538e-16
ZNF700	1.56178	2.27757	0.544309	2.71036e-46	7.93176e-45
ZNF738	2.342	3.32546	0.505814	1.01356e-33	8.11694e-33
ZNF761	1.31998	1.87972	0.509999	9.18261e-36	8.9155e-35
ZNF765	1.05142	1.67976	0.675916	1.07612e-44	2.59812e-43
ZNF773	1.53527	2.29871	0.582338	3.21826e-36	3.22851e-35
ZNF776	1.89633	2.79362	0.558926	3.57317e-37	3.92426e-36
ZNF799	0.913709	1.31654	0.526944	1.7056e-35	1.61909e-34
ZNF816	0.942107	1.63514	0.795455	2.42886e-55	2.58709e-53
ZNF845	0.763858	1.25006	0.71062	2.20122e-40	3.36004e-39
ZNF90	0.87201	1.4477	0.731342	7.1719e-32	4.97329e-31
ZNRF2	1.70086	2.41396	0.505134	2.45175e-47	8.18341e-46
ZRSR1	0.979112	1.441	0.557527	2.26306e-16	5.90253e-16
ZSWIM4	1.89693	2.69777	0.508104	1.4678e-31	9.91958e-31
ZSWIM8-AS1	0.894718	1.29502	0.533472	1.74041e-10	3.33265e-10
ZWILCH	1.41826	2.09993	0.56622	8.67961e-41	1.38168e-39
ZWINT	2.1314	3.15931	0.567811	9.82243e-29	5.44577e-28

## Sheet: Table S9
Table S9 Differentially expressed genes between high- and low-risk groups in TCGA dataset
gene	lowMean	highMean	logFC	pValue	fdr
CARTPT	2.81313	0.354803	-2.98709	0.000766754	0.00133076
TESPA1	4.81333	0.894894	-2.42725	1.08856e-06	2.82992e-06
NEUROD6	2.6171	0.545371	-2.26266	2.77733e-09	1.0358e-08
NGB	2.59224	0.646848	-2.0027	5.01133e-08	1.56649e-07
GABRB2	4.66531	1.23555	-1.91682	4.52086e-11	2.17991e-10
KCNS1	2.69613	0.721984	-1.90085	0.000111792	0.000218782
NEFM	19.5722	5.24669	-1.89933	1.26025e-09	4.90495e-09
GABRA1	8.90864	2.43451	-1.87157	2.65913e-11	1.32632e-10
SV2B	6.34194	1.74911	-1.8583	1.66255e-08	5.54951e-08
SLC6A7	2.45488	0.678645	-1.85493	5.57276e-07	1.50631e-06
VSNL1	44.9687	13.0176	-1.78846	9.60519e-09	3.30941e-08
CAMK2A	49.1082	14.2367	-1.78634	2.25828e-09	8.51639e-09
RGS4	16.626	4.88454	-1.76715	4.14062e-06	9.86985e-06
OLFM3	2.04717	0.60289	-1.76366	1.84492e-08	6.12036e-08
HCN1	2.23909	0.664035	-1.75358	3.61336e-09	1.32199e-08
MPPED1	3.99238	1.19894	-1.73549	1.02667e-08	3.5301e-08
CACNG3	6.2846	1.88742	-1.73541	3.1636e-11	1.56119e-10
C11orf87	3.03361	0.92377	-1.71543	7.94435e-06	1.82153e-05
MAL2	4.68449	1.45529	-1.68659	6.24838e-09	2.21279e-08
TMEM155	3.18045	1.01116	-1.65322	1.08445e-08	3.7174e-08
DLGAP1-AS4	1.98724	0.635647	-1.64447	1.70295e-07	4.94595e-07
C1QL3	3.13275	1.01421	-1.62707	6.66334e-07	1.78472e-06
NEFL	37.9462	12.3269	-1.62215	2.8969e-08	9.35921e-08
TBR1	1.57565	0.513199	-1.61836	2.12394e-07	6.07703e-07
SYT1	40.3585	13.1644	-1.61623	2.70422e-07	7.62089e-07
KCNC2	3.1044	1.01266	-1.61617	1.26587e-13	9.09725e-13
DDN	19.0213	6.23329	-1.60955	2.98261e-12	1.7236e-11
RBFOX1	5.25318	1.74041	-1.59377	7.53681e-07	2.00535e-06
CBLN2	2.47698	0.820878	-1.59334	6.30607e-15	5.48152e-14
FRMPD4	1.61235	0.537347	-1.58524	6.5012e-09	2.29628e-08
SLC12A5	9.24509	3.08436	-1.58372	3.03128e-11	1.49699e-10
CREG2	8.34222	2.79536	-1.5774	7.89082e-09	2.75464e-08
PACSIN1	26.7077	9.01558	-1.56676	1.64772e-09	6.32172e-09
SULT4A1	22.1116	7.48476	-1.56277	1.31776e-08	4.45935e-08
C3orf80	1.50112	0.520817	-1.52719	0.000133661	0.00025906
CAMK1G	6.2625	2.18185	-1.52119	1.79585e-08	5.96788e-08
CCK	15.0868	5.25847	-1.52057	2.11853e-08	6.97316e-08
GABRG2	11.8673	4.16064	-1.51211	1.15736e-18	2.02381e-17
SNAP25	156.869	55.0423	-1.51095	6.45711e-13	4.10055e-12
PRKCG	9.11425	3.1984	-1.51077	2.26266e-06	5.61375e-06
SVOP	7.97383	2.80349	-1.50805	2.78578e-19	5.43529e-18
MYT1L	3.92707	1.39086	-1.49748	4.26682e-15	3.82736e-14
SYT4	11.3818	4.0484	-1.4913	4.38127e-15	3.92219e-14
MAP7D2	5.03589	1.79698	-1.48667	1.62249e-06	4.10864e-06
SH2D5	2.72219	0.973307	-1.4838	4.59106e-07	1.25322e-06
NRGN	196.566	70.4716	-1.4799	1.71345e-07	4.97323e-07
SYT13	9.68357	3.47513	-1.47847	6.26123e-12	3.44266e-11
SLC6A17	10.5062	3.7705	-1.47841	1.0327e-09	4.06271e-09
SLC26A4-AS1	2.12185	0.762235	-1.47701	1.45887e-05	3.22805e-05
PVALB	3.71312	1.33436	-1.47648	3.52672e-13	2.33877e-12
CPNE9	1.65808	0.596529	-1.47485	1.47884e-05	3.26793e-05
GDA	5.72033	2.07888	-1.46029	5.84878e-06	1.36424e-05
TMEM130	21.6994	8.02748	-1.43463	1.65405e-12	9.92873e-12
SLC17A8	3.05216	1.13055	-1.4328	2.97376e-06	7.22126e-06
TUNAR	2.0143	0.749794	-1.42571	7.68267e-12	4.15808e-11
CABP1	5.9782	2.22894	-1.42335	1.20527e-12	7.35604e-12
SCGN	1.56991	0.586231	-1.42114	3.75516e-06	8.99558e-06
GRIN1	21.8512	8.19759	-1.41444	1.43457e-13	1.01955e-12
RAB3C	7.11294	2.68359	-1.40628	2.24017e-17	3.07869e-16
GAD2	4.12775	1.55974	-1.40405	4.78286e-08	1.50029e-07
GRIN2B	1.47912	0.562042	-1.39599	1.33044e-11	6.95232e-11
SOHLH1	1.5847	0.602941	-1.39412	1.61081e-07	4.69961e-07
SYNPR	6.07343	2.31194	-1.39341	1.59338e-08	5.32786e-08
CHRM1	8.7166	3.34753	-1.38067	7.82188e-15	6.71685e-14
TMEM132D	1.79564	0.691279	-1.37716	1.65739e-11	8.51886e-11
RFPL1S	3.61157	1.39309	-1.37434	2.09487e-13	1.44465e-12
LRTM2	3.10336	1.19807	-1.37311	9.13254e-14	6.70981e-13
PHYHIP	37.3005	14.4719	-1.36594	4.36192e-11	2.10855e-10
PHF24	8.59604	3.3376	-1.36486	2.33828e-07	6.64658e-07
VIP	2.10466	0.818027	-1.36337	2.07105e-06	5.15831e-06
GABRA5	4.80117	1.86728	-1.36245	3.97963e-08	1.25829e-07
CNNM1	2.12402	0.826156	-1.36231	1.97601e-14	1.60485e-13
SLC17A7	39.0526	15.2367	-1.35787	2.67454e-08	8.672e-08
ATP2B3	3.34565	1.32202	-1.33955	4.7913e-11	2.3029e-10
SLC4A10	5.1733	2.04601	-1.33827	9.34502e-09	3.22802e-08
CRYM	7.84447	3.10904	-1.33521	3.00277e-06	7.29037e-06
SLC30A3	2.66551	1.05969	-1.33076	2.13039e-05	4.61025e-05
FAM19A2	2.3248	0.92488	-1.32977	6.46187e-20	1.45684e-18
WNT10B	1.8954	0.759816	-1.31878	1.14679e-06	2.96927e-06
RBFOX3	3.19643	1.28828	-1.31101	1.62084e-09	6.22038e-09
HTR2A	2.6703	1.08964	-1.29315	2.65978e-18	4.32038e-17
CPLX2	45.3696	18.5455	-1.29065	3.93431e-17	5.13976e-16
NEFH	8.67224	3.58373	-1.27494	2.83139e-07	7.95598e-07
RAB3A	46.8761	19.6028	-1.25779	2.17836e-11	1.0983e-10
MTCO3P12	59.7034	24.9787	-1.25711	0.00082201	0.00141863
SYN2	21.9134	9.20102	-1.25195	8.07391e-10	3.22239e-09
SNCB	52.8705	22.2149	-1.25093	8.3923e-13	5.24791e-12
CAMKV	14.9615	6.30797	-1.24601	6.62927e-10	2.68396e-09
RIMS1	2.09906	0.886084	-1.24423	2.97706e-13	1.99586e-12
SRRM4	2.80765	1.18663	-1.2425	2.49225e-14	1.99765e-13
CELF4	8.56303	3.62044	-1.24196	5.4786e-14	4.16362e-13
CDK5R2	14.5402	6.16553	-1.23775	6.51132e-16	6.68588e-15
FAM163B	20.1633	8.56716	-1.23484	2.86485e-15	2.65274e-14
RBP4	3.85858	1.6443	-1.23059	3.05171e-06	7.39853e-06
C1orf115	12.1168	5.16495	-1.23018	6.11595e-07	1.6445e-06
CALY	8.2126	3.5099	-1.22641	1.07181e-08	3.675e-08
ZMAT4	1.42784	0.611088	-1.22438	6.48514e-11	3.04219e-10
CHGA	32.723	14.0653	-1.21816	2.1937e-15	2.07111e-14
STMN2	68.7761	29.5766	-1.21745	6.43869e-12	3.53303e-11
GNG3	42.1605	18.1373	-1.21693	2.34894e-05	5.05885e-05
INA	39.4897	16.9982	-1.21609	6.5018e-22	2.18597e-20
SCN2B	8.57425	3.70894	-1.20901	3.10866e-16	3.41572e-15
FAM19A1	2.46309	1.06944	-1.20362	9.65589e-13	5.97708e-12
RIMS3	13.6263	5.92088	-1.20251	6.17934e-07	1.66022e-06
HPCA	25.3885	11.0424	-1.20113	8.09581e-07	2.14183e-06
HS6ST3	2.81421	1.22816	-1.19623	0.000583982	0.00103039
NEURL1	5.09714	2.22463	-1.19612	1.78874e-09	6.83165e-09
NPM2	4.56498	1.99293	-1.19572	3.84369e-07	1.06146e-06
NAPB	29.7446	12.9933	-1.19486	3.44842e-08	1.09987e-07
PRKCB	13.041	5.69966	-1.19411	2.12982e-12	1.2594e-11
AC122707.1	3.18418	1.39186	-1.19391	9.87988e-16	9.85211e-15
KCNJ3	3.67853	1.60832	-1.19357	2.29818e-12	1.35479e-11
CACNG2	4.40364	1.92762	-1.19188	4.60664e-20	1.06532e-18
NEUROD2	2.05089	0.899312	-1.18936	1.68827e-06	4.2688e-06
HRH3	5.68089	2.49131	-1.18922	1.37437e-18	2.38471e-17
SERPINI1	30.3486	13.3451	-1.18532	9.78316e-10	3.8555e-09
KCNJ4	8.8118	3.87883	-1.18382	1.6411e-07	4.77766e-07
DOC2A	3.61704	1.59277	-1.18328	1.85782e-05	4.0503e-05
RIMS2	2.88591	1.2716	-1.18238	1.02292e-19	2.21009e-18
AK5	12.4025	5.47657	-1.17929	3.85714e-07	1.06452e-06
BCYRN1	3.39346	1.50044	-1.17737	1.96539e-16	2.24554e-15
EPHB6	9.36353	4.14707	-1.17496	0.000518843	0.000923925
MFSD4A	6.08901	2.70376	-1.17124	6.17157e-10	2.50769e-09
CLEC2L	3.09749	1.37786	-1.16867	1.35761e-09	5.25658e-09
SMIM10L2B	6.18434	2.75362	-1.16729	2.46671e-14	1.97836e-13
WSCD2	2.43478	1.08798	-1.16214	1.09034e-15	1.0785e-14
CAMK4	2.87637	1.28648	-1.16082	2.91887e-13	1.96368e-12
KCNK3	5.0846	2.27492	-1.16032	1.72989e-20	4.4339e-19
KCNT1	1.45176	0.649991	-1.15931	2.63748e-06	6.46165e-06
SERTM1	1.46779	0.657251	-1.15913	8.9434e-05	0.00017703
ENTPD3	1.53576	0.688518	-1.15739	0.000661482	0.00115804
MAP3K9	1.54277	0.691965	-1.15675	1.50355e-08	5.04877e-08
GLT1D1	2.90626	1.30404	-1.15618	1.31194e-07	3.87969e-07
ATP8A2	2.88589	1.29742	-1.15337	4.20087e-13	2.76005e-12
STX1A	13.8078	6.21112	-1.15255	0.000551873	0.000978093
PTER	4.42176	1.9893	-1.15236	6.93836e-05	0.000139825
NPTX1	15.9402	7.17139	-1.15234	1.33109e-07	3.93374e-07
DAPL1	4.24609	1.91132	-1.15157	0.000689371	0.00120374
SYNGR3	9.37138	4.22488	-1.14935	1.53887e-08	5.16225e-08
PTPN5	6.22656	2.80787	-1.14896	2.22466e-07	6.34635e-07
CYP4X1	1.58525	0.718236	-1.14218	2.50675e-08	8.15936e-08
CNTNAP2	7.42584	3.38449	-1.13362	3.56668e-19	6.81104e-18
CHN1	46.4141	21.19	-1.13118	6.20852e-06	1.44341e-05
SLC8A2	8.72498	3.99354	-1.12748	2.29506e-14	1.84728e-13
TMEM151B	13.3956	6.14873	-1.1234	2.68667e-19	5.25715e-18
AL022313.4	11.5339	5.31148	-1.1187	4.358e-20	1.01302e-18
SNCG	30.5869	14.1179	-1.11539	1.10523e-12	6.77922e-12
SLC32A1	4.7169	2.18091	-1.11291	2.34242e-07	6.65695e-07
ST8SIA3	6.61183	3.0591	-1.11194	2.33727e-18	3.81952e-17
SYT16	2.40817	1.11792	-1.10712	1.27774e-10	5.74408e-10
SYT7	10.5463	4.89586	-1.1071	1.00567e-06	2.62557e-06
RGS7BP	4.32396	2.00787	-1.10669	5.59811e-12	3.10208e-11
ELAVL2	5.24719	2.43716	-1.10634	1.60552e-19	3.34554e-18
SCN2A	5.54977	2.57926	-1.10547	2.17688e-09	8.23013e-09
SYN1	48.8028	22.7025	-1.10411	5.0763e-14	3.87535e-13
AMER3	2.82226	1.31362	-1.10331	1.66511e-19	3.4537e-18
HECW1	1.72489	0.805374	-1.09877	3.82437e-17	5.00584e-16
GABRD	20.778	9.72073	-1.09592	6.93218e-15	6.00254e-14
SNCA	14.9739	7.00993	-1.09498	1.10193e-07	3.2904e-07
NGEF	14.2529	6.68529	-1.09219	1.56956e-06	3.98359e-06
TNNT1	2.52617	1.18506	-1.092	1.59821e-17	2.25153e-16
CACNA1I	1.39037	0.652597	-1.0912	1.57484e-09	6.05762e-09
CHD5	6.15301	2.89014	-1.09015	9.21621e-06	2.09887e-05
SCN3B	14.3692	6.76655	-1.08648	3.80206e-18	5.97429e-17
NSG2	76.8451	36.2801	-1.08278	2.56959e-23	1.15477e-21
DYNC1I1	9.52604	4.50164	-1.08143	8.56927e-11	3.95925e-10
AKAP5	1.72003	0.816095	-1.07562	1.38016e-07	4.06895e-07
PRSS3	2.7219	1.29393	-1.07286	5.01998e-09	1.80094e-08
DNM1	24.8967	11.8462	-1.07153	0.0190043	0.0263516
NELL1	2.05277	0.977683	-1.07013	2.06241e-08	6.80007e-08
IPCEF1	2.6533	1.26467	-1.06903	2.52112e-05	5.40807e-05
KCNA1	1.54712	0.737788	-1.0683	5.03225e-05	0.000103469
CBLN4	2.32042	1.1087	-1.06552	0.00611787	0.00921383
ISLR2	1.91462	0.915759	-1.06402	2.41928e-05	5.1987e-05
2022-03-04	4.58875	2.19554	-1.06353	2.90791e-14	2.29668e-13
IQSEC3	5.84189	2.79562	-1.06327	1.2284e-13	8.84683e-13
DIRAS2	16.4307	7.86622	-1.06265	1.18593e-06	3.06239e-06
NECAB1	7.41836	3.56001	-1.05922	4.71336e-05	9.74325e-05
XKR7	2.08254	1.00125	-1.05653	1.12211e-14	9.43164e-14
HPCAL4	25.4356	12.2294	-1.0565	1.40617e-13	1.00201e-12
PDE1A	3.67342	1.76698	-1.05584	1.01294e-10	4.62616e-10
CACNA1B	2.14613	1.03248	-1.05562	1.35576e-06	3.47234e-06
SHISAL1	6.78925	3.26669	-1.05542	4.68895e-17	6.04941e-16
CARMIL2	1.37879	0.663587	-1.05505	1.09913e-09	4.31395e-09
CHGB	40.8729	19.6723	-1.05498	1.01049e-19	2.19027e-18
PPP2R2C	12.0431	5.81078	-1.0514	9.48292e-11	4.34859e-10
TRIM67	8.47088	4.09455	-1.04881	2.66235e-12	1.55049e-11
SYT5	6.06612	2.93465	-1.04758	3.08149e-07	8.61563e-07
SNAP91	20.2296	9.78874	-1.04727	6.83761e-25	4.56359e-23
DMTN	22.6042	10.9575	-1.04467	0.000218412	0.000409772
AL049749.1	3.67662	1.78323	-1.04389	3.79762e-17	4.97565e-16
RASGRF1	6.04289	2.93357	-1.04258	8.66653e-12	4.64212e-11
RGS7	7.61658	3.70226	-1.04074	1.91562e-13	1.33057e-12
CCKBR	2.03231	0.987892	-1.0407	1.83322e-09	6.99561e-09
ASIC2	1.34791	0.655707	-1.03961	2.53507e-10	1.08433e-09
GRIN3A	2.73234	1.33037	-1.03831	3.39479e-17	4.49152e-16
DACH2	2.12429	1.03472	-1.03775	1.45815e-18	2.50749e-17
TMEM271	5.92548	2.88639	-1.03766	4.84432e-15	4.29686e-14
ENC1	46.6399	22.7242	-1.03733	0.00852726	0.0125617
BSN	7.20142	3.50996	-1.03683	1.19522e-15	1.17448e-14
ARHGAP44	2.77004	1.35067	-1.03623	5.59108e-14	4.24192e-13
CNTNAP5	1.3791	0.672501	-1.03612	2.00199e-12	1.18902e-11
TUBA4A	16.7066	8.14858	-1.0358	5.16522e-07	1.40144e-06
CPNE7	1.75225	0.856124	-1.03332	2.07105e-06	5.15831e-06
BEX5	15.1894	7.42252	-1.03308	2.32136e-05	5.00344e-05
RPH3A	9.41053	4.59989	-1.03268	2.11043e-08	6.94987e-08
PCP4L1	6.23466	3.05014	-1.03144	9.38825e-06	2.13552e-05
CDH18	2.72666	1.3355	-1.02975	3.18912e-17	4.23189e-16
PPP4R4	2.97646	1.45897	-1.02865	1.35779e-13	9.70613e-13
ARHGDIG	14.3261	7.03089	-1.02687	4.94877e-14	3.79087e-13
GABRB3	8.29852	4.0847	-1.02263	2.52051e-24	1.4042e-22
CISTR	1.44328	0.715437	-1.01246	2.49725e-12	1.46446e-11
FRRS1L	7.7853	3.86137	-1.01164	6.21737e-17	7.83388e-16
MATK	3.35528	1.66952	-1.00701	1.13624e-09	4.44925e-09
UBE2QL1	9.0727	4.51492	-1.00683	2.64468e-15	2.4624e-14
NRSN1	14.6033	7.2703	-1.00621	4.45484e-21	1.26977e-19
LHX5	1.98406	0.988108	-1.00572	2.25915e-12	1.33295e-11
PCDHB7	1.4849	2.9701	1.00014	1.33778e-06	3.4302e-06
MKI67	1.4589	2.91832	1.00026	2.27751e-06	5.64644e-06
SPATA6	2.65138	5.30584	1.00084	2.37596e-20	5.88837e-19
CHST6	1.74701	3.49628	1.00093	1.12325e-08	3.84065e-08
PROM1	1.18107	2.36476	1.0016	1.8385e-05	4.01402e-05
FOXD1	1.78398	3.57313	1.00209	1.82265e-13	1.26926e-12
NGFR	3.81174	7.65814	1.00654	3.40595e-05	7.17484e-05
2022-03-09	7.27633	14.6234	1.00699	6.8997e-05	0.000139129
ANTXR2	1.03353	2.07711	1.007	1.10067e-19	2.36671e-18
RNF135	1.74546	3.50841	1.00721	1.65265e-26	1.55811e-24
AL121894.2	2.84894	5.73015	1.00815	1.76825e-06	4.45433e-06
CDK6	3.12154	6.27898	1.00827	2.94124e-08	9.47748e-08
ANXA2R	0.809471	1.62907	1.009	2.43724e-21	7.40063e-20
OAS3	3.33296	6.7082	1.00912	2.20101e-07	6.28289e-07
TGFBI	3.79638	7.64209	1.00934	1.11637e-06	2.89552e-06
PHETA2	0.756863	1.52437	1.01011	2.3911e-21	7.2934e-20
TMEM176B	13.443	27.078	1.01026	2.12943e-11	1.07686e-10
HERC5	1.77987	3.5862	1.01069	3.83472e-14	2.98842e-13
MXD3	1.02164	2.06064	1.0122	5.21768e-21	1.46552e-19
PTGFRN	5.53512	11.1729	1.01332	2.90792e-08	9.38583e-08
SCIN	1.70373	3.4418	1.01447	5.81112e-12	3.20957e-11
PSRC1	9.98944	20.1803	1.01447	5.3009e-19	9.81686e-18
WDR90	1.23938	2.50382	1.01451	2.66678e-36	2.56811e-33
ZBTB42	0.762039	1.53956	1.01458	4.94788e-15	4.38287e-14
AJUBA	0.76351	1.54304	1.01506	6.54393e-22	2.19466e-20
ANGPT2	1.33373	2.69585	1.01527	7.50596e-11	3.4919e-10
DLGAP1-AS2	0.739786	1.49608	1.01601	3.08063e-25	2.25723e-23
IGLV1-47	0.698738	1.41383	1.01678	6.39095e-05	0.000129315
CDCA7L	2.6583	5.37994	1.01709	6.37163e-08	1.95633e-07
S100A9	8.32117	16.8456	1.01751	0.000270282	0.000500954
ENTPD2	3.49113	7.0743	1.01889	0.0113374	0.0163739
BST2	26.3469	53.4062	1.01937	1.67795e-12	1.00632e-11
BGN	27.7499	56.2866	1.02031	2.48062e-15	2.31926e-14
SLC16A3	1.29042	2.62055	1.02203	3.97269e-20	9.33098e-19
TENT5A	1.41224	2.8683	1.02221	1.46638e-17	2.08103e-16
MDM4	3.31759	6.73897	1.02239	5.01441e-23	2.11263e-21
AC011462.4	1.15892	2.35511	1.02302	2.89412e-21	8.63241e-20
STAB1	5.20255	10.583	1.02446	3.84676e-18	6.03046e-17
TNFRSF19	3.42516	6.96829	1.02463	3.97915e-17	5.19331e-16
C19orf18	1.10332	2.24676	1.02599	2.72297e-18	4.40181e-17
MT1M	7.42972	15.1319	1.02621	0.035702	0.0473288
C2	0.986174	2.00969	1.02706	3.36748e-13	2.2431e-12
RAC2	1.58799	3.23611	1.02706	4.66375e-18	7.20236e-17
HCP5	1.63088	3.32604	1.02816	2.33312e-09	8.79125e-09
LAMC1	4.60648	9.40473	1.02972	1.03763e-14	8.74334e-14
EVA1C	1.65751	3.38485	1.03008	1.59794e-11	8.24154e-11
MTMR11	1.81922	3.7193	1.03171	5.90162e-29	9.25182e-27
KIF18B	1.61638	3.30505	1.03191	9.11392e-10	3.61181e-09
AC090692.1	1.36207	2.78836	1.03362	1.33349e-11	6.96558e-11
ELN	9.1173	18.6659	1.03373	7.27684e-19	1.30634e-17
BCL2A1	1.16346	2.38208	1.0338	3.59887e-09	1.31705e-08
ITGA3	2.70012	5.54538	1.03826	3.29336e-09	1.21348e-08
CD93	2.55873	5.25537	1.03836	1.45819e-11	7.55257e-11
C9orf64	1.86553	3.83429	1.03937	3.72581e-06	8.93002e-06
IFI6	99.2782	204.124	1.0399	3.00899e-08	9.6819e-08
CCNL2	10.8737	22.3587	1.04	1.03173e-33	5.15176e-31
SPINK8	1.22686	2.52276	1.04003	3.99974e-13	2.64077e-12
TYMS	4.36508	9.00394	1.04455	2.4838e-07	7.03649e-07
CDK2	2.518	5.19409	1.04459	4.84347e-24	2.55077e-22
DOK3	1.08041	2.22998	1.04545	9.44449e-29	1.43068e-26
PRAM1	1.33089	2.74741	1.04569	2.30644e-24	1.29564e-22
AC107464.3	0.787087	1.62526	1.04607	5.08464e-13	3.28468e-12
FZD6	1.01601	2.10078	1.04801	3.36181e-06	8.10803e-06
ACSS3	0.910149	1.88306	1.0489	0.000409403	0.000739591
ITGA2	1.03986	2.15267	1.04974	2.96854e-12	1.71694e-11
TEAD4	1.36469	2.82527	1.04982	2.247e-10	9.69409e-10
MORN5	1.56316	3.24059	1.0518	0.00141383	0.00235586
TRIP6	11.2606	23.3565	1.05254	1.49052e-21	4.68419e-20
SAMD9	1.30081	2.70007	1.05358	9.10941e-17	1.11143e-15
CDK1	1.74372	3.62057	1.05405	2.26973e-08	7.44718e-08
ITGAL	0.934128	1.94161	1.05556	1.94725e-20	4.94402e-19
C3	41.8298	87.0987	1.05812	8.32976e-15	7.12123e-14
GAS1	5.25125	10.9395	1.05881	7.57645e-12	4.10554e-11
SPC24	1.33223	2.77719	1.05979	1.05517e-08	3.62165e-08
ANG	0.673449	1.40471	1.06063	1.89143e-19	3.88723e-18
ITGB4	10.4525	21.8077	1.06099	1.82843e-15	1.73965e-14
DDX60L	0.711972	1.48565	1.0612	5.75415e-34	3.1031e-31
PARP12	1.54972	3.23854	1.06333	5.34066e-20	1.22246e-18
S1PR3	3.04183	6.36287	1.06474	3.93751e-16	4.22656e-15
HELZ2	1.55289	3.24904	1.06506	8.96835e-21	2.4038e-19
CASP6	1.51303	3.16613	1.06528	4.89974e-43	1.19582e-39
GSDMD	2.00414	4.19749	1.06654	6.14571e-26	5.17853e-24
EMP1	9.83562	20.6049	1.0669	1.58452e-17	2.23457e-16
ARHGAP11A	0.873106	1.82923	1.06701	6.19762e-10	2.51751e-09
HLA-DMB	4.23943	8.8886	1.06809	4.03079e-18	6.297e-17
TNFAIP2	2.5959	5.45	1.07002	4.73529e-22	1.64116e-20
TTC26	0.917224	1.92845	1.07209	1.1154e-24	6.99433e-23
LATS2	0.866144	1.82428	1.07465	2.17972e-13	1.5001e-12
ALOX5	2.28856	4.8212	1.07495	6.0831e-19	1.11582e-17
FKBP9	5.55696	11.7091	1.07526	1.7258e-07	5.0037e-07
RIBC1	0.791553	1.66849	1.07578	6.83957e-11	3.20066e-10
UPP1	2.12771	4.48594	1.07611	2.28903e-20	5.71494e-19
TREML1	0.744241	1.57106	1.0779	1.21345e-23	5.88481e-22
TCIM	5.55244	11.721	1.0779	4.7271e-14	3.64175e-13
CLEC7A	1.04957	2.21659	1.07854	2.52817e-20	6.23122e-19
COL5A3	5.20278	10.9973	1.0798	9.46586e-18	1.38867e-16
OIP5	0.708896	1.49939	1.08073	7.3269e-13	4.6181e-12
EME1	0.674346	1.42637	1.08079	2.10942e-19	4.30897e-18
ADGRE5	2.44091	5.16359	1.08096	7.26635e-12	3.95978e-11
FBP1	1.49571	3.16714	1.08235	7.46025e-16	7.57373e-15
FCGR2A	2.71158	5.74785	1.08389	8.00458e-18	1.19115e-16
CAV1	6.31138	13.3817	1.08423	2.98887e-09	1.10855e-08
APOBEC3C	2.9892	6.34188	1.08515	1.97164e-20	4.99655e-19
CASP1	1.61949	3.43678	1.08552	3.55452e-20	8.43699e-19
LEFTY2	1.34038	2.84506	1.08581	1.75589e-10	7.72619e-10
AURKA	1.06858	2.27404	1.08956	2.65914e-11	1.32632e-10
IGFBP5	37.715	80.4016	1.09208	2.93331e-13	1.97241e-12
FBLIM1	1.05681	2.25392	1.09272	3.20312e-07	8.92425e-07
B3GNT5	0.642234	1.37061	1.09365	1.56533e-16	1.82875e-15
RAD51AP1	1.22832	2.62375	1.09494	4.91115e-12	2.74853e-11
DNALI1	5.486	11.725	1.09576	4.17792e-23	1.79385e-21
ACTN1	6.04681	12.9326	1.09677	3.51292e-09	1.28909e-08
FPR3	1.17462	2.51247	1.09691	9.35855e-11	4.29888e-10
PPIC	2.11306	4.52959	1.10005	2.82086e-08	9.12447e-08
PTOV1-AS2	1.74665	3.74425	1.10009	2.25314e-32	7.78893e-30
SKA3	0.762329	1.63552	1.10127	2.59175e-07	7.31923e-07
GNG12	7.20953	15.4943	1.10376	6.8757e-16	7.03859e-15
EPSTI1	0.845439	1.8177	1.10434	9.77352e-12	5.19584e-11
THBS4	5.72788	12.3301	1.10611	6.48765e-05	0.000131114
PDGFA	5.2327	11.2762	1.10766	1.40642e-06	3.59322e-06
SERPINF1	6.15995	13.2902	1.10937	9.33056e-06	2.12383e-05
CAPG	11.4493	24.7108	1.10989	9.68818e-17	1.17991e-15
MFAP4	6.51467	14.0671	1.11056	1.39928e-11	7.2754e-11
SP100	0.823458	1.78664	1.11748	1.85318e-24	1.07692e-22
LAMA2	1.36905	2.97056	1.11756	5.30178e-10	2.17989e-09
ITGA7	9.43208	20.4691	1.1178	2.92589e-16	3.22542e-15
MYOF	1.95559	4.24476	1.11808	3.77991e-18	5.9464e-17
ALOX5AP	7.03015	15.2604	1.11816	1.02182e-15	1.01669e-14
ISG15	33.3058	72.3302	1.11883	3.27265e-11	1.61264e-10
AC103810.3	1.2423	2.69869	1.11924	1.9738e-19	4.03805e-18
TCIRG1	2.4697	5.36639	1.11961	2.73947e-35	1.75874e-32
AC002456.1	1.1797	2.5639	1.11992	6.5018e-22	2.18597e-20
PIPOX	4.21618	9.16568	1.1203	0.000114874	0.000224518
COL8A2	1.42439	3.09994	1.12189	8.02968e-15	6.88653e-14
RSPH1	2.34578	5.11156	1.1237	0.00261433	0.00417117
EMILIN1	5.13686	11.1961	1.12404	2.37724e-26	2.13666e-24
NLRC5	1.09455	2.38804	1.12549	1.31519e-31	3.69403e-29
AMIGO2	0.863874	1.88517	1.1258	6.99252e-06	1.61565e-05
BCL2L12	0.973636	2.12753	1.12772	2.51459e-31	6.64738e-29
COL11A1	1.97298	4.31567	1.1292	2.01431e-09	7.65846e-09
FLNA	23.1407	50.6229	1.12936	6.30456e-33	2.42852e-30
IL1RAP	1.30542	2.85854	1.13076	5.5614e-06	1.30126e-05
MICALL2	2.22993	4.88648	1.1318	1.91668e-27	2.17148e-25
FAM114A1	1.61965	3.55565	1.13443	5.93729e-23	2.44044e-21
SECTM1	0.798124	1.75242	1.13466	5.02106e-08	1.56917e-07
AL627309.7	0.670483	1.47254	1.13504	1.92216e-16	2.2019e-15
CD74	168.289	369.61	1.13507	1.87634e-17	2.60523e-16
ANGPT1	0.638803	1.40317	1.13525	0.000174606	0.000332586
GJC1	0.80199	1.76487	1.1379	3.74771e-16	4.04213e-15
AC009902.2	0.693816	1.52756	1.1386	0.000141784	0.000273976
STK32B	1.1363	2.50384	1.13979	2.29818e-12	1.35479e-11
TP73-AS1	1.30804	2.88384	1.14059	1.17214e-09	4.5805e-09
ALPK3	0.670964	1.48019	1.14147	3.45122e-16	3.75237e-15
BTBD19	0.682955	1.50946	1.14417	3.83712e-33	1.61663e-30
MAOB	26.4093	58.414	1.14527	5.66802e-05	0.000115555
MGP	9.88587	21.868	1.14538	9.35855e-11	4.29888e-10
FAM111A	1.96501	4.34748	1.14565	1.16064e-46	1.56477e-42
CAVIN1	12.2051	27.0169	1.14638	3.38817e-12	1.93885e-11
KIFC1	2.1862	4.84963	1.14945	1.59338e-08	5.32786e-08
AC009902.3	0.626454	1.39051	1.15034	0.000573323	0.00101331
ITGA5	1.90411	4.23375	1.15282	6.38107e-19	1.16256e-17
ADAM19	0.974775	2.1691	1.15396	8.66653e-12	4.64212e-11
SCX	1.16025	2.58727	1.15699	3.48129e-10	1.45987e-09
NAMPT	5.48868	12.2394	1.15701	3.46983e-11	1.70358e-10
NCAPH	1.10527	2.46756	1.15869	1.32804e-08	4.49076e-08
SERINC2	0.896925	2.00328	1.15931	3.43541e-08	1.09598e-07
GBP3	3.07187	6.86656	1.16047	4.22689e-12	2.38539e-11
OPLAH	1.06317	2.37697	1.16075	1.85006e-13	1.28636e-12
HLA-DRB5	24.7447	55.3939	1.16261	2.57965e-13	1.74944e-12
CCNB1	2.98207	6.6834	1.16427	6.4099e-10	2.59983e-09
TUBA1C	2.06984	4.63991	1.16458	1.43829e-11	7.46096e-11
ST14	1.03994	2.33294	1.16565	1.53083e-13	1.08056e-12
TLR2	2.44738	5.49806	1.16768	3.23952e-20	7.7714e-19
CLIC1	15.2175	34.2836	1.17178	8.85642e-21	2.37853e-19
SNRPGP10	1.02736	2.31626	1.17286	2.6788e-16	2.96759e-15
FOSL1	0.900358	2.03174	1.17415	2.00721e-11	1.01925e-10
PLK1	1.32625	2.99311	1.1743	9.88499e-22	3.21907e-20
TCEA3	0.788804	1.78132	1.17521	9.53014e-09	3.28523e-08
PIRT	1.81405	4.10815	1.17928	2.54475e-06	6.25151e-06
FZD2	1.18584	2.68937	1.18136	1.41307e-19	2.97672e-18
TGFB2-AS1	1.80795	4.10191	1.18194	1.15666e-13	8.3525e-13
GBP2	4.63025	10.5122	1.1829	4.01942e-13	2.65116e-12
PTTG1	2.71873	6.17269	1.18297	3.2512e-10	1.36977e-09
TK1	2.10067	4.78111	1.1865	1.22844e-10	5.5335e-10
SDC1	1.04186	2.37234	1.18715	4.67313e-06	1.10687e-05
MARVELD1	1.86007	4.23821	1.1881	4.42789e-15	3.95605e-14
HLA-DRB1	66.9751	152.653	1.18856	3.77636e-14	2.94464e-13
PLSCR1	3.1287	7.14723	1.19182	5.5415e-20	1.262e-18
AVIL	1.30528	2.98677	1.19423	1.9308e-17	2.6726e-16
GSAP	0.681541	1.56205	1.19657	5.15217e-21	1.45014e-19
FGFRL1	4.11804	9.44725	1.19794	1.45798e-17	2.07129e-16
NFE2L3	0.792315	1.82034	1.20006	9.05707e-43	1.74439e-39
GRIK1	1.46091	3.36111	1.20207	0.012249	0.0175851
PYGL	3.3249	7.65576	1.20323	4.89471e-29	7.82194e-27
MS4A6A	2.92322	6.74618	1.20651	4.6412e-16	4.91151e-15
HLA-DPB1	21.4663	49.5484	1.20676	3.05389e-15	2.81041e-14
GPNMB	4.73766	10.9461	1.20817	5.57564e-11	2.64314e-10
SYNC	0.634439	1.46684	1.20916	5.50905e-06	1.29013e-05
SIGLEC1	0.923745	2.14084	1.21261	1.63487e-11	8.41273e-11
CDKN2C	5.78127	13.4053	1.21334	1.983e-12	1.17878e-11
HLA-DQB1	4.59425	10.6624	1.21464	2.11016e-11	1.06791e-10
CD109	0.705317	1.63726	1.21494	2.23082e-09	8.42463e-09
NUSAP1	4.04794	9.44076	1.22171	1.24466e-10	5.60097e-10
F3	16.1492	37.7133	1.22362	1.75481e-08	5.83579e-08
RGS16	3.03592	7.09771	1.22522	1.36424e-10	6.11461e-10
PCLAF	0.738181	1.72761	1.22673	4.61588e-09	1.66349e-08
METTL1	3.79557	8.88579	1.22719	2.35317e-06	5.81692e-06
IL1R1	1.04448	2.44933	1.2296	0.000136938	0.000265031
PBK	2.34961	5.51551	1.23107	1.41554e-07	4.16689e-07
LOXL2	1.7244	4.05679	1.23425	8.91795e-22	2.93248e-20
XKR8	1.22946	2.89553	1.23581	2.84709e-09	1.05976e-08
IGFBP3	9.06957	21.3611	1.23588	9.55613e-08	2.87131e-07
IFI44	6.14546	14.4787	1.23634	5.17952e-28	6.40645e-26
TPX2	3.75515	8.84912	1.23666	1.5944e-09	6.1276e-09
TEAD2	1.70927	4.03724	1.23999	9.88499e-22	3.21907e-20
CAPS	3.88231	9.18939	1.24305	2.35594e-23	1.06946e-21
PKIB	0.909087	2.15693	1.24649	6.65152e-06	1.54109e-05
SPRY4	3.39137	8.04737	1.24665	0.0067384	0.0100863
AC026401.3	2.13906	5.07861	1.24746	3.795e-25	2.75076e-23
OAS2	1.89444	4.505	1.24975	4.52443e-09	1.63359e-08
SMC4	1.12438	2.67851	1.2523	3.39476e-16	3.69396e-15
APOL1	2.43844	5.8184	1.25466	9.48292e-11	4.34859e-10
CFH	1.11226	2.65654	1.25605	8.14357e-09	2.83846e-08
FOXM1	2.57714	6.15618	1.25626	7.0902e-10	2.85856e-09
S100A11	31.5748	75.481	1.25734	5.56739e-22	1.90507e-20
SLC43A3	1.22517	2.93002	1.25793	8.32793e-17	1.02443e-15
RYR3	0.601527	1.43934	1.25871	5.16217e-09	1.84557e-08
CCL5	1.11107	2.66471	1.26203	2.49182e-10	1.06752e-09
NUF2	0.920986	2.20904	1.26217	1.24653e-12	7.5941e-12
C1S	6.85169	16.4588	1.26432	2.10964e-12	1.24911e-11
PLAUR	0.950994	2.2862	1.26544	6.15201e-20	1.39164e-18
SERPINH1	4.69903	11.3132	1.26757	1.65859e-22	6.22872e-21
TGIF1	1.3246	3.1902	1.26809	6.67629e-30	1.30449e-27
NEAT1	3.24876	7.8404	1.27104	4.57562e-29	7.43236e-27
FBLN5	2.41072	5.81814	1.27109	6.00518e-09	2.1317e-08
FN1	14.2911	34.4927	1.27118	4.58825e-13	2.99413e-12
CCDC40	0.740978	1.79383	1.27554	7.7722e-30	1.49693e-27
PABPC1L	1.56555	3.79065	1.27578	4.10253e-27	4.42482e-25
HLA-DRB6	4.43721	10.7492	1.27651	1.9025e-10	8.31698e-10
SPRY1	1.99828	4.8459	1.278	3.99559e-09	1.4512e-08
BCAT1	1.58574	3.86458	1.28516	0.00331717	0.00520933
CRB2	3.03607	7.4068	1.28665	9.15481e-11	4.21246e-10
MMP14	9.07867	22.1574	1.28724	7.20931e-22	2.40584e-20
IGLC3	0.77078	1.88135	1.28738	2.07173e-05	4.49052e-05
EMILIN2	0.743812	1.81736	1.28884	2.61662e-15	2.43796e-14
RNASE2	1.60193	3.9152	1.28927	5.91519e-13	3.78314e-12
HLA-DPA1	13.6003	33.3103	1.29233	1.78671e-13	1.24617e-12
IGKV1-5	0.592438	1.45313	1.29442	0.00869746	0.0127984
RUBCNL	0.766762	1.8829	1.29611	5.16165e-17	6.60868e-16
MXRA5	0.609829	1.49956	1.29806	8.88063e-08	2.68209e-07
NID2	0.706135	1.73646	1.29813	5.64859e-10	2.31261e-09
PDGFD	0.668065	1.64903	1.30356	6.23264e-07	1.67387e-06
NAPSB	4.61759	11.4002	1.30385	4.8444e-15	4.29686e-14
C21orf62	2.05422	5.09478	1.31043	2.23732e-10	9.65545e-10
LYZ	3.35661	8.33585	1.31233	9.58151e-10	3.78599e-09
TSTD1	1.82812	4.54004	1.31234	0.00579202	0.00875426
COL9A3	3.79062	9.41628	1.31272	1.55083e-08	5.19718e-08
MRC2	6.18232	15.3575	1.31272	3.01307e-19	5.83652e-18
AL512329.2	0.649784	1.61908	1.31714	2.03744e-05	4.41905e-05
BUB1	0.69708	1.74071	1.32028	6.06728e-11	2.85911e-10
FREM2	0.582497	1.45668	1.32236	1.69386e-06	4.28054e-06
EFEMP2	3.06211	7.66511	1.32378	2.96854e-12	1.71694e-11
SPEF1	1.33737	3.35467	1.32677	0.00020136	0.000379789
TUBB6	3.1317	7.85644	1.32693	1.59336e-18	2.7192e-17
PLBD1	0.65359	1.6417	1.32873	7.81667e-19	1.39582e-17
HLA-DRA	125.038	314.168	1.32916	6.82373e-15	5.91244e-14
OCIAD2	2.0495	5.16234	1.33275	0.00358214	0.00559611
SAMD9L	1.90976	4.81062	1.33283	7.39577e-20	1.65082e-18
SPP1	165.428	416.951	1.33367	1.25857e-12	7.66054e-12
CDC45	0.805678	2.03113	1.334	1.37454e-09	5.31601e-09
RSAD2	1.92796	4.86484	1.33532	0.0030111	0.00476195
TACC3	1.83108	4.62146	1.33566	2.22754e-19	4.50927e-18
C4orf47	0.868298	2.19279	1.3365	9.44482e-15	8.00346e-14
OAS1	2.20155	5.5657	1.33804	2.48459e-11	1.24294e-10
TEAD3	0.755868	1.9143	1.34061	1.15666e-13	8.3525e-13
WEE1	1.1225	2.84305	1.34073	1.03606e-20	2.76052e-19
CD58	1.55472	3.94007	1.34157	1.23279e-26	1.22209e-24
SHCBP1	0.596525	1.51706	1.34662	5.38508e-21	1.50626e-19
AC133065.3	0.589186	1.50013	1.34829	3.93854e-29	6.55548e-27
COL14A1	0.792853	2.0194	1.3488	2.43876e-10	1.04545e-09
FAM181A	1.96856	5.03761	1.3556	9.66164e-10	3.81541e-09
HSPG2	1.1719	3.00042	1.35632	1.98729e-16	2.26289e-15
HLA-DOA	3.21936	8.24535	1.3568	5.85789e-15	5.11834e-14
SLC2A10	1.28898	3.30401	1.35799	6.18032e-13	3.93963e-12
TEKT2	1.08441	2.78619	1.36138	1.80184e-19	3.71443e-18
MSN	16.8359	43.3365	1.36404	1.54413e-17	2.18218e-16
AL355974.2	4.54699	11.7191	1.36588	7.26635e-12	3.95978e-11
NEK2	0.576199	1.4864	1.36718	2.26461e-07	6.45077e-07
SOD2	11.749	30.3144	1.36746	1.65614e-08	5.52949e-08
OASL	0.558594	1.44542	1.37161	3.81822e-08	1.20981e-07
MX1	3.60357	9.34533	1.37482	6.96725e-07	1.863e-06
SNHG18	0.5724	1.48716	1.37747	1.10809e-05	2.49695e-05
TAGLN2	20.5913	53.503	1.37759	6.66005e-11	3.12099e-10
ECHDC2	0.708744	1.84447	1.37987	4.66389e-20	1.07485e-18
VIM	100.002	260.307	1.38019	3.28806e-24	1.78031e-22
SOCS3	4.89769	12.7739	1.38303	3.84013e-10	1.60287e-09
ARAP3	1.49972	3.91495	1.3843	4.70821e-23	2.0024e-21
SLAMF8	0.63459	1.65665	1.38437	2.91178e-17	3.91392e-16
LAMB1	2.35707	6.15601	1.385	3.98811e-11	1.94177e-10
AP000924.1	0.71113	1.85994	1.38707	1.80242e-15	1.71977e-14
PLP2	6.35651	16.6285	1.38735	1.89595e-14	1.54449e-13
CENPU	1.25556	3.28477	1.38746	4.41193e-13	2.88606e-12
COL28A1	1.66924	4.36851	1.38795	4.57514e-07	1.24938e-06
TGFB2	3.24455	8.52495	1.39368	1.87389e-10	8.1972e-10
COL22A1	0.89008	2.33906	1.39392	3.90611e-10	1.62839e-09
DRAXIN	1.238	3.25415	1.39427	4.74818e-13	3.08804e-12
ASF1B	1.38268	3.64068	1.39674	2.97706e-13	1.99586e-12
CCER2	1.03384	2.72334	1.39736	4.32317e-19	8.16317e-18
RUNX1	0.577379	1.52414	1.40041	1.55302e-17	2.19244e-16
LSP1	0.933672	2.46472	1.40043	1.26497e-14	1.05796e-13
C1RL	1.44802	3.83685	1.40584	3.60635e-16	3.90529e-15
PIMREG	1.7333	4.59552	1.40671	3.28009e-09	1.20958e-08
VWA3A	0.651164	1.72982	1.40953	1.98966e-05	4.31889e-05
CD248	1.71105	4.55774	1.41344	2.19903e-10	9.49932e-10
KLHDC8A	7.22406	19.258	1.41458	6.37096e-16	6.56676e-15
TNC	14.9611	39.9389	1.41658	8.00907e-20	1.77888e-18
HSPB6	7.80945	20.8577	1.41729	8.91605e-11	4.10821e-10
CP	1.8587	4.96656	1.41795	8.72173e-11	4.02555e-10
RARRES2	3.03998	8.12726	1.41871	0.000414578	0.000748439
FCGR3A	11.0146	29.4781	1.42023	3.78909e-16	4.08024e-15
C1orf194	2.06238	5.52094	1.42061	2.22174e-09	8.39504e-09
FAM83D	0.649664	1.74391	1.42456	1.14539e-08	3.91236e-08
TOP2A	3.89294	10.4729	1.42772	8.17572e-09	2.84819e-08
TYMP	2.40596	6.47288	1.42779	5.91372e-25	4.06779e-23
CCNB2	1.2178	3.27643	1.42785	4.88962e-13	3.17237e-12
P3H2	0.854257	2.29843	1.42791	3.55452e-20	8.43699e-19
OSMR	1.64349	4.42939	1.43035	1.78003e-15	1.6996e-14
C1R	8.87793	24.0208	1.43599	2.40239e-15	2.24768e-14
BIRC5	2.00538	5.43444	1.43825	5.60052e-11	2.65306e-10
NDC80	0.774614	2.09956	1.43854	3.93397e-14	3.05694e-13
GTSE1	0.743987	2.01671	1.43866	1.47836e-11	7.64824e-11
CCNA2	1.22298	3.32456	1.44276	4.05124e-21	1.16707e-19
ODF3B	1.03305	2.81084	1.4441	7.02385e-14	5.23469e-13
PDLIM1	2.08391	5.67639	1.44568	2.2487e-11	1.13081e-10
SERPINA1	2.31119	6.30543	1.44796	4.47724e-18	6.93021e-17
CENPF	1.37227	3.74462	1.44825	3.79607e-11	1.85229e-10
MSR1	1.24778	3.415	1.45252	1.10616e-17	1.60529e-16
DPYD	1.05308	2.8933	1.4581	5.61986e-16	5.86432e-15
MELK	0.790055	2.17347	1.45998	1.3427e-11	7.00826e-11
SCGB1D2	0.54678	1.50929	1.46484	7.50151e-06	1.72615e-05
RRM2	1.37798	3.83442	1.47645	2.44993e-09	9.2031e-09
FSTL1	5.52253	15.3698	1.4767	1.08959e-22	4.20911e-21
CFI	2.67626	7.46287	1.47951	3.69782e-15	3.34142e-14
VEGFA	2.20837	6.17187	1.48273	1.07892e-12	6.63291e-12
AURKB	1.14037	3.18854	1.4834	1.50807e-13	1.06617e-12
LRRN4CL	0.88244	2.47714	1.4891	2.63119e-13	1.7826e-12
ECM2	2.39691	6.73847	1.49124	7.38041e-21	2.01422e-19
FAM129A	1.01468	2.85279	1.49134	9.63128e-18	1.40987e-16
EEF1AKMT3	1.96005	5.53929	1.49881	2.30141e-21	7.03574e-20
FBXO17	0.788784	2.22919	1.49882	0.00116376	0.00196638
RDH10	2.2455	6.35162	1.50009	9.68492e-19	1.70906e-17
EGFR	29.4161	83.4704	1.50466	0.0069159	0.0103256
UBE2C	3.70015	10.5059	1.50554	1.72675e-12	1.03375e-11
PLEKHA4	4.9968	14.2798	1.5149	1.17039e-24	7.27154e-23
DIRAS3	2.08731	5.98782	1.52039	1.59165e-16	1.85148e-15
SERPING1	10.5067	30.2644	1.52631	1.65954e-10	7.3357e-10
FOXD3-AS1	0.762195	2.19774	1.52779	2.04001e-20	5.16013e-19
PIFO	1.93346	5.60585	1.53575	6.07791e-15	5.30028e-14
HLA-DQA2	2.47688	7.24169	1.5478	2.30462e-07	6.55686e-07
HLA-DQB2	0.857573	2.51991	1.55504	9.90911e-09	3.41134e-08
PCOLCE	1.63649	4.8117	1.55594	1.07948e-25	8.51084e-24
CDCA8	1.0436	3.06893	1.55616	6.77386e-19	1.2242e-17
CARD16	0.618344	1.82425	1.56082	1.05463e-19	2.27497e-18
HJURP	0.653002	1.93629	1.56813	5.17056e-12	2.88413e-11
SEL1L3	1.47407	4.38667	1.57332	4.15594e-05	8.65602e-05
HAMP	0.871668	2.5983	1.57572	5.79343e-10	2.3676e-09
RAB34	2.47526	7.38682	1.57737	1.97999e-11	1.00619e-10
S100A4	2.53987	7.58885	1.57913	4.53252e-17	5.85881e-16
KIF4A	0.927079	2.77946	1.58404	1.09453e-13	7.93357e-13
ANXA2	3.98856	11.9644	1.58481	2.98561e-22	1.06487e-20
KIF2C	1.11499	3.38836	1.60356	1.22697e-20	3.22456e-19
KIAA0040	1.65747	5.04192	1.60499	1.54799e-15	1.48753e-14
SOCS2	1.17726	3.58453	1.60635	8.03425e-13	5.03102e-12
IQGAP2	0.945746	2.89092	1.612	6.93012e-21	1.89517e-19
NCAPG	0.592561	1.81211	1.61264	2.10964e-12	1.24911e-11
IQGAP3	0.502016	1.54756	1.62419	2.75994e-15	2.56088e-14
HLA-DQA1	2.15543	6.67617	1.63105	6.09495e-14	4.58806e-13
AL355974.3	1.52053	4.72221	1.63489	1.05141e-13	7.63332e-13
CIITA	0.539938	1.6837	1.64077	3.15644e-24	1.71593e-22
AQP1	73.502	229.442	1.64228	3.7147e-05	7.77906e-05
MCUB	1.03122	3.2202	1.64279	1.54804e-19	3.24078e-18
FCGBP	4.24916	13.3155	1.64786	7.0209e-19	1.26376e-17
S100A3	1.04758	3.3042	1.65724	1.2547e-15	1.22757e-14
CDC20	1.82856	5.84047	1.67538	3.96078e-18	6.19481e-17
CNGA3	1.80652	5.77834	1.67744	5.63094e-07	1.52137e-06
MYBL2	1.86261	5.98233	1.68338	2.82007e-11	1.40089e-10
IGHG2	1.25066	4.02263	1.68546	5.52038e-05	0.000112818
LUM	0.863977	2.78491	1.68857	1.35125e-06	3.46209e-06
COL5A2	1.87483	6.07627	1.69643	4.65613e-13	3.03696e-12
GPC3	0.653393	2.12326	1.70026	2.72116e-05	5.8113e-05
SFRP4	1.95728	6.38543	1.70594	8.78771e-12	4.69956e-11
BUB1B	0.803278	2.62992	1.71105	5.38049e-11	2.55512e-10
SLC11A1	1.34792	4.43862	1.71937	8.61992e-26	7.04326e-24
KIF20A	0.559509	1.91405	1.77439	6.65473e-16	6.81756e-15
APOL4	1.16998	4.00324	1.77468	1.07781e-18	1.89206e-17
MAP3K7CL	0.477256	1.64079	1.78155	2.12791e-17	2.93039e-16
FOLR1	0.723248	2.51469	1.79782	1.91408e-05	4.16422e-05
VASN	1.25755	4.3965	1.80573	3.4726e-07	9.64913e-07
TROAP	0.529247	1.87358	1.82378	6.28779e-17	7.91521e-16
GBP1	3.10807	11.0505	1.83002	2.45435e-17	3.35934e-16
TFCP2L1	0.549958	1.96306	1.83571	2.78719e-06	6.80741e-06
COL4A2	6.1427	22.0821	1.84593	4.43943e-20	1.03016e-18
CHI3L2	5.48643	19.9366	1.86148	1.97094e-15	1.86734e-14
IGFBP7-AS1	0.732628	2.67214	1.86684	1.98238e-10	8.63817e-10
HSPA7	0.587269	2.14913	1.87166	1.60611e-26	1.5249e-24
CTHRC1	0.665353	2.44124	1.87542	2.09385e-07	5.99857e-07
RBP1	2.85033	10.527	1.88489	0.000338667	0.000618519
STEAP3	1.85998	6.8944	1.89014	3.48919e-20	8.32589e-19
FABP5	1.64807	6.11282	1.89106	1.49195e-08	5.01107e-08
PTX3	0.748778	2.79105	1.8982	2.84769e-13	1.92155e-12
AEBP1	14.5924	54.9908	1.91397	3.40898e-14	2.67054e-13
PDLIM4	1.34453	5.14654	1.9365	5.88569e-06	1.37238e-05
CCDC8	0.625095	2.42417	1.95534	8.47865e-06	1.93876e-05
AL035446.1	0.689389	2.68733	1.96279	1.11472e-10	5.05845e-10
PLAU	1.47028	5.7341	1.96348	4.6861e-21	1.33006e-19
PLA2G5	1.1082	4.34949	1.97262	0.00157092	0.00259898
ZMYND10	0.779921	3.063	1.97354	1.12545e-17	1.63153e-16
RSPH4A	0.428465	1.6881	1.97815	1.97342e-19	4.03805e-18
COL4A1	5.01389	20.0043	1.99631	6.11958e-19	1.11946e-17
SERPINE1	4.40182	17.6661	2.00481	5.41799e-13	3.48665e-12
F13A1	1.55528	6.2649	2.01012	0.00471682	0.00723872
NPNT	1.50054	6.04956	2.01135	9.07598e-10	3.59783e-09
FLNC	2.93271	12.0014	2.03289	5.68891e-13	3.65054e-12
CRNDE	0.648943	2.67287	2.04223	3.90933e-23	1.68389e-21
CD163	2.95459	12.269	2.05399	6.06025e-12	3.33623e-11
PLAT	2.06916	8.60179	2.05559	4.16776e-12	2.35399e-11
SRPX2	0.916802	3.83739	2.06545	1.19663e-20	3.15098e-19
COL1A2	2.79808	11.8025	2.07659	1.05401e-14	8.87027e-14
IGKV3-11	0.389442	1.64699	2.08035	0.00507541	0.00774671
IGLC2	1.04388	4.43809	2.08798	0.000991976	0.00169289
DES	0.50481	2.17667	2.10831	0.0035701	0.00558118
G0S2	0.713986	3.11602	2.12574	0.00108102	0.00183417
FOXJ1	2.82788	12.5014	2.1443	6.80325e-17	8.51638e-16
CLCF1	0.416182	1.87038	2.16804	3.28544e-30	6.71125e-28
TNFAIP6	0.531173	2.3986	2.17494	9.50198e-10	3.75677e-09
TNFRSF12A	3.03334	13.7682	2.18236	1.4326e-26	1.38952e-24
IGKV3-20	0.648945	3.00161	2.20957	0.00987305	0.014401
SEC61G	14.4046	66.9296	2.21611	1.25857e-12	7.66054e-12
COL5A1	0.444946	2.10541	2.2424	6.03296e-16	6.23267e-15
HOXD9	0.375792	1.80721	2.26575	1.16119e-11	6.1129e-11
SPOCD1	1.10352	5.37947	2.28535	7.04675e-18	1.05795e-16
DDIT4L	0.527881	2.594	2.2969	3.14174e-06	7.60038e-06
TEKT1	0.358332	1.77703	2.3101	0.00200939	0.00326747
COL6A2	2.77143	13.9624	2.33284	1.65085e-18	2.79256e-17
SLC13A4	0.364867	1.86147	2.351	7.70628e-09	2.6951e-08
METTL7B	5.01076	26.0563	2.37853	1.6353e-17	2.29897e-16
IL13RA2	0.977531	5.15516	2.3988	3.90289e-06	9.33123e-06
AL354919.2	0.354757	1.92457	2.43963	1.45657e-18	2.50749e-17
TIMP1	10.4859	57.092	2.44484	8.46172e-15	7.22031e-14
EMP3	3.04806	16.6381	2.44853	9.75026e-14	7.12096e-13
IGHG4	0.313791	1.78753	2.5101	4.89546e-07	1.33227e-06
LIF	0.30771	1.76861	2.52297	1.41322e-13	1.0065e-12
IGHM	0.374582	2.16082	2.52823	0.00026	0.000483233
CXCL10	0.89597	5.18601	2.5331	1.01646e-11	5.39099e-11
OTOS	0.595907	3.50654	2.55689	0.000908439	0.00155901
GDF15	0.316374	1.86364	2.55842	1.18533e-17	1.71099e-16
ANXA1	5.20674	30.8689	2.5677	1.08244e-22	4.19353e-21
AGAP2-AS1	0.789865	4.97062	2.65375	7.81061e-11	3.62363e-10
IGF2	2.84439	18.455	2.69782	0.000319379	0.000585513
MOXD1	0.953447	6.28029	2.71961	0.00393208	0.00610248
IGHG3	0.453531	3.05417	2.7515	0.000180738	0.000343103
PLA2G2A	0.293738	2.00771	2.77295	1.01846e-11	5.3992e-11
PDPN	2.70651	18.8267	2.79827	4.74574e-21	1.34416e-19
SERPINA5	0.266636	1.91465	2.84414	5.07837e-15	4.48543e-14
WDR38	0.290357	2.14846	2.8874	1.66445e-09	6.38047e-09
IGHA1	1.38768	10.9956	2.98618	0.000148107	0.000285581
COL3A1	2.25755	17.8953	2.98675	4.47726e-13	2.92595e-12
IGFBP2	2.94777	23.7516	3.01033	1.29597e-15	1.26244e-14
COL1A1	1.62821	13.12	3.01041	2.84624e-17	3.83347e-16
LGR6	0.372965	3.12488	3.06669	3.61939e-05	7.59125e-05
NNMT	0.709542	5.99698	3.07928	5.11375e-19	9.50946e-18
MMP9	0.384181	3.25331	3.08205	1.49327e-06	3.79855e-06
HOTAIRM1	0.315221	2.82883	3.16577	1.07752e-24	6.78835e-23
EMILIN3	0.82695	7.75911	3.23002	9.07453e-11	4.1798e-10
TCTEX1D1	0.298411	2.83867	3.24984	2.53722e-07	7.17275e-07
FMOD	1.09625	11.6367	3.40803	3.30811e-06	7.98566e-06
LTF	1.94547	24.238	3.63908	1.76682e-11	9.05368e-11
C7orf57	0.171173	2.14938	3.65039	4.97386e-14	3.80793e-13
ABCC3	0.175854	2.3233	3.72372	9.80204e-27	9.93618e-25
CA3	0.32197	4.44404	3.78688	3.85089e-29	6.48972e-27
DMRTA2	0.137348	1.98615	3.85406	3.86465e-12	2.19474e-11
H19	0.376209	5.91978	3.97594	0.000141477	0.000273423
IBSP	0.121013	2.11785	4.12937	1.36633e-05	3.03373e-05
CHI3L1	9.56296	194.641	4.34722	1.41217e-11	7.33675e-11
MEOX2	0.179865	3.82917	4.41204	0.000343001	0.000625927
LINC02587	0.125648	2.68131	4.41548	0.00050773	0.000905093
HOXA5	0.089255	1.95815	4.45542	6.22928e-15	5.41827e-14
FAM183A	0.11303	3.08483	4.77042	7.26647e-16	7.40488e-15
POSTN	0.289558	8.39289	4.85724	3.55791e-07	9.86648e-07
SAA1	0.0699068	4.77127	6.0928	2.02901e-11	1.02994e-10
2022-09-14	0.0105298	2.10591	7.64383	0.0202267	0.0279088
TTR	0.0200938	221.174	13.4261	1.50652e-05	3.32366e-05

## Sheet: Table S10
Table S10 Differentially expressed lncRNAs between high- and low-risk groups in TCGA dataset
id	logFC	logCPM	PValue	FDR
DLGAP1-AS4	-1.63795	9.45672	3.07307e-21	1.75566e-19
SLC26A4-AS1	-1.49182	9.52021	3.66852e-15	9.27007e-14
RFPL1S	-1.44581	9.91062	6.73805e-24	5.90254e-22
AC122707.1	-1.33156	9.81584	1.87159e-21	1.11785e-19
AL022313.4	-1.26068	11.0938	3.52738e-24	3.3107e-22
AC116565.1	-1.13037	10.4036	1.78331e-23	1.3784e-21
AL049749.1	-1.10103	9.94315	1.93538e-20	1.01724e-18
LHX5-AS1	-1.00259	10.2676	1.98551e-07	1.35883e-06
HAR1A	-0.997815	9.51118	9.72741e-19	3.87328e-17
AC023421.1	-0.973045	9.51937	8.90331e-09	8.06824e-08
AC109439.2	-0.966286	9.70934	6.96823e-13	1.22083e-11
MIR7-3HG	-0.962332	9.59133	1.02199e-09	1.06329e-08
LINC02440	-0.959926	10.0319	6.70291e-19	2.84117e-17
CISTR	-0.957084	9.33111	5.3426e-13	1.01094e-11
AL122019.1	-0.936888	9.91341	1.60644e-05	7.53879e-05
AC138649.1	-0.924216	9.44975	3.35072e-11	4.19319e-10
AC124312.2	-0.903114	10.9261	4.99806e-19	2.18915e-17
AL139246.6	-0.902778	9.58001	1.13845e-09	1.15964e-08
AC104072.1	-0.87983	10.3497	7.80319e-07	4.7913e-06
AC012213.4	-0.838784	9.83164	2.87143e-13	5.63143e-12
AC007938.3	-0.826569	10.1827	4.99038e-19	2.18915e-17
AL359764.1	-0.8034	9.70448	2.30235e-11	3.02528e-10
AC005696.4	-0.801196	10.8321	5.87484e-25	6.43295e-23
AC004816.1	-0.785269	9.43462	1.38223e-10	1.5932e-09
AL355916.2	-0.77824	11.0898	1.29442e-07	9.1939e-07
AC027130.1	-0.742152	9.64377	2.19308e-13	4.36622e-12
MIR124-2HG	-0.733787	9.63558	2.76485e-14	5.76668e-13
AC053503.1	-0.726956	11.2555	4.29291e-09	4.11744e-08
AC062021.1	-0.711567	11.1082	5.52636e-06	2.8477e-05
PWAR6	-0.702236	11.83	2.18799e-22	1.51317e-20
AC124854.1	-0.701415	9.46382	4.95539e-12	7.66045e-11
AC124798.1	-0.70059	9.66744	2.5399e-12	4.12028e-11
LINC00641	-0.684419	11.6436	9.96576e-30	1.87072e-27
LINC02283	-0.682582	12.2524	8.38415e-08	6.44255e-07
AC025211.1	-0.675856	9.53191	1.19701e-11	1.69125e-10
AC104083.1	-0.652771	10.4145	8.67413e-12	1.28065e-10
AC012213.1	-0.649292	9.37214	6.2871e-08	4.91741e-07
AC074286.1	-0.644324	9.44196	2.02389e-10	2.23478e-09
AC140912.1	-0.633382	9.34319	2.18644e-08	1.86558e-07
PRKAG2-AS1	-0.631659	10.1588	9.74737e-11	1.15388e-09
AL078601.2	-0.623966	9.61458	1.40175e-09	1.41684e-08
LINC02058	-0.604025	9.45919	1.13319e-07	8.1814e-07
DGCR10	-0.600047	9.52945	6.93978e-09	6.37683e-08
AC023301.1	-0.591288	10.4747	1.02769e-09	1.06329e-08
OLMALINC	-0.587145	11.1575	2.42034e-19	1.13583e-17
AP000911.1	-0.574276	9.84932	1.10708e-11	1.61634e-10
DKFZp779M0652	-0.570121	9.8653	8.65499e-11	1.03388e-09
LINC01105	-0.568812	10.4136	4.86655e-09	4.6338e-08
AL365361.1	-0.56672	9.36471	1.22441e-05	5.82925e-05
AC012558.1	-0.562836	9.44925	3.86482e-07	2.4894e-06
EMX2OS	-0.555732	10.0718	1.29924e-05	6.16319e-05
AC009227.1	-0.55563	9.30496	8.19284e-07	5.00716e-06
AL513217.1	-0.553647	9.60506	3.13084e-06	1.73583e-05
AC120036.5	-0.550185	10.1547	4.92738e-16	1.43879e-14
DGCR9	-0.548238	9.98302	1.46613e-09	1.47061e-08
AL133465.1	-0.546166	10.3773	5.23666e-05	0.000220544
AC124312.4	-0.542945	9.45658	6.90568e-08	5.33768e-07
AP006333.2	-0.542569	9.54847	1.01915e-07	7.56215e-07
AC005330.1	-0.535473	10.3446	1.29927e-10	1.52432e-09
EPB41L4A-AS1	-0.535452	11.3223	6.54624e-23	4.77876e-21
AL023806.1	-0.534681	9.45956	3.00407e-07	1.98359e-06
LINC00320	-0.530376	10.6193	1.0342e-08	9.30783e-08
LINC01546	-0.526343	10.191	0.000850106	0.00261602
C15orf59-AS1	-0.523901	9.37366	5.15865e-06	2.70058e-05
OIP5-AS1	-0.520834	11.6831	4.77546e-18	1.69593e-16
ATP2B1-AS1	-0.516714	9.471	1.14774e-06	6.82413e-06
DPP10-AS1	-0.51258	9.55071	5.38176e-06	2.79511e-05
AL121908.1	-0.50706	9.4811	5.87438e-07	3.72895e-06
AC107398.3	-0.504977	10.684	1.92392e-07	1.32358e-06
LINC00957	-0.504786	9.69896	6.16124e-05	0.000256198
AP001486.2	-0.500574	10.2557	6.50696e-15	1.55457e-13
SNHG9	0.500866	11.1007	1.00356e-13	2.02874e-12
AL359921.2	0.501844	9.54618	6.94508e-07	4.30464e-06
AC005154.1	0.50544	9.45582	2.26668e-06	1.27829e-05
AL139287.1	0.513006	11.1042	4.36274e-25	5.73264e-23
AC008060.4	0.516802	9.41936	0.000223639	0.000792081
AC069281.2	0.517626	9.52737	3.32753e-07	2.17531e-06
AC009318.4	0.517742	9.35142	1.73318e-05	8.019e-05
AL354836.1	0.518287	9.4746	2.50843e-07	1.68167e-06
AL031186.1	0.519151	9.32384	1.07805e-05	5.22717e-05
BX284668.5	0.519491	10.0188	9.64334e-08	7.24077e-07
CCDC18-AS1	0.521469	10.0076	2.24335e-11	3.00791e-10
ZNF436-AS1	0.523488	9.95939	1.64519e-11	2.29977e-10
AL359504.2	0.526166	9.56037	1.67637e-07	1.15934e-06
AL161785.1	0.526369	9.69189	2.33635e-07	1.57434e-06
DLGAP1-AS1	0.528401	9.69888	3.56601e-09	3.47092e-08
LINC01778	0.529147	9.34891	1.64846e-06	9.58442e-06
AL441992.1	0.530185	9.32049	3.38129e-06	1.84358e-05
AL359715.2	0.53039	9.31238	2.01897e-05	9.1797e-05
TMEM147-AS1	0.530466	9.69719	5.24863e-09	4.92621e-08
LINC00265	0.530756	9.89986	3.05342e-11	3.85789e-10
AC002398.1	0.537712	9.34778	4.95914e-06	2.60652e-05
AC112484.4	0.53777	9.66489	1.77919e-08	1.55453e-07
AC048341.3	0.538771	9.95896	4.05514e-12	6.41982e-11
AC025165.5	0.540239	10.7544	5.11372e-07	3.26186e-06
AL513320.1	0.543068	9.5698	1.09284e-07	7.93364e-07
NFIA-AS2	0.543171	10.4247	1.81153e-06	1.04401e-05
AC006435.2	0.554671	9.64883	3.70931e-09	3.58385e-08
LINC01150	0.555969	9.37098	7.25228e-07	4.47394e-06
AC018755.4	0.561985	9.5722	6.53246e-07	4.08745e-06
BAALC-AS1	0.562242	9.64694	4.57929e-08	3.62481e-07
AL928654.3	0.563529	10.6045	3.15065e-16	1.00975e-14
LINC00174	0.565004	9.52214	2.97603e-08	2.475e-07
AL035461.2	0.567079	9.70183	4.61349e-10	5.01002e-09
AC025857.2	0.570955	9.43086	1.08914e-07	7.93364e-07
AC099792.1	0.572818	9.55773	3.22349e-08	2.64729e-07
AC099850.3	0.574896	10.0143	3.10459e-08	2.56568e-07
LINC01503	0.575208	9.70726	1.66708e-08	1.47016e-07
AL021707.6	0.57583	9.42851	3.39551e-08	2.77124e-07
AC009812.4	0.57641	9.42001	1.36029e-07	9.55839e-07
LINC01736	0.581129	11.4066	3.26482e-06	1.79497e-05
PCED1B-AS1	0.585802	9.71998	1.51291e-08	1.34322e-07
AP000473.2	0.586142	9.84374	1.14896e-11	1.65905e-10
LINC01023	0.587636	10.2743	6.54382e-13	1.16197e-11
AC132872.3	0.594174	9.45174	2.04429e-08	1.75568e-07
AC006942.1	0.595309	9.35777	2.2643e-07	1.53366e-06
AC016773.1	0.597114	9.36	9.54929e-08	7.21136e-07
AC138207.5	0.599296	9.98089	2.81467e-11	3.59076e-10
ASMTL-AS1	0.613084	9.98632	1.37767e-14	3.06824e-13
AP001029.1	0.626355	9.51729	6.59377e-08	5.12675e-07
AC027796.4	0.627732	9.33748	3.78532e-08	3.05148e-07
AC027307.2	0.631381	10.0659	3.87496e-15	9.60698e-14
AL645608.2	0.636825	9.32377	8.73072e-07	5.28671e-06
AL034397.3	0.639761	9.34551	4.39816e-08	3.51998e-07
SH3BP5-AS1	0.644332	9.52513	6.76669e-10	7.17051e-09
ANKRD10-IT1	0.646477	10.9757	4.75813e-18	1.69593e-16
AC005197.1	0.64709	9.69916	5.85502e-13	1.0539e-11
PSMB8-AS1	0.649969	10.1518	7.03197e-15	1.65e-13
AC092718.4	0.650816	10.0672	4.87568e-12	7.62695e-11
LINC00106	0.656844	9.78609	1.98154e-14	4.19958e-13
LINC01480	0.660314	9.56246	1.8847e-08	1.62927e-07
AC015813.1	0.666529	10.0503	2.07106e-18	7.77536e-17
ERICH6-AS1	0.671454	9.5036	6.84837e-09	6.33716e-08
SNHG12	0.674201	10.1034	9.82587e-21	5.37966e-19
AC092131.1	0.683248	9.34775	3.18092e-05	0.00013966
AL365330.1	0.693818	9.44479	1.459e-10	1.66706e-09
AC093673.1	0.712486	11.3649	1.2046e-16	3.95712e-15
AC015922.4	0.714734	10.0287	2.61362e-11	3.36696e-10
AC073335.2	0.725925	9.73573	4.92247e-16	1.43879e-14
LINC01176	0.735872	9.66224	2.31208e-15	6.07616e-14
AC092958.1	0.737822	9.31675	1.02681e-07	7.56215e-07
AL355488.2	0.760849	9.461	1.22949e-12	2.045e-11
LINC02381	0.764596	10.664	1.46501e-12	2.40628e-11
PAXIP1-AS2	0.767942	9.57979	3.69614e-13	7.14225e-12
AC008735.2	0.773788	9.76678	1.86421e-19	9.07251e-18
LINC01355	0.803136	9.35929	8.61196e-12	1.28065e-10
ALDH1L1-AS2	0.817953	9.81996	3.26925e-09	3.20581e-08
AL139393.2	0.824472	10.9748	2.17232e-11	2.96456e-10
AC093726.1	0.830651	9.88131	1.62647e-14	3.56198e-13
DLGAP1-AS2	0.832898	9.34914	5.39141e-13	1.01094e-11
AC020916.1	0.856574	9.83904	8.97488e-19	3.68531e-17
AC011462.4	0.86216	9.61086	1.34202e-18	5.18652e-17
LINC00092	0.862651	9.52423	5.08107e-09	4.80326e-08
AC107464.3	0.874481	9.39598	5.66985e-14	1.16409e-12
AC015922.3	0.879541	10.1268	1.34404e-14	3.04495e-13
AC090692.1	0.918861	9.74175	5.46503e-13	1.01094e-11
PTOV1-AS2	0.952032	9.94458	4.16918e-33	1.09566e-30
AC002456.1	0.97467	9.66634	9.54015e-22	6.26788e-20
AL121894.2	0.980875	10.3978	4.43661e-16	1.35575e-14
AC009902.3	0.993721	9.30677	2.21119e-10	2.42125e-09
HCP5	0.998765	9.90995	9.9682e-16	2.7288e-14
AC009902.2	1.03171	9.36182	2.43007e-11	3.16149e-10
AL512329.2	1.12559	9.37241	7.32521e-12	1.11922e-10
AC026401.3	1.13522	10.1967	2.89724e-26	4.75872e-24
TGFB2-AS1	1.18453	10.0568	1.70986e-14	3.68321e-13
NEAT1	1.20331	10.6384	1.86897e-34	8.18607e-32
SNHG18	1.23205	9.32177	8.87878e-17	2.99146e-15
AP000924.1	1.24556	9.43633	9.59205e-15	2.21122e-13
FOXD3-AS1	1.30847	9.50941	3.57575e-16	1.1187e-14
AL355974.2	1.34627	11.1102	1.1414e-21	7.14192e-20
LINC01116	1.38264	9.44703	9.58632e-16	2.68009e-14
LINC01445	1.40398	9.32145	7.64047e-12	1.15398e-10
AL355974.3	1.49725	10.0718	9.65589e-24	7.9299e-22
AL035446.1	1.72753	9.60009	5.37807e-20	2.71799e-18
IGFBP7-AS1	1.73712	9.61675	9.75756e-25	9.86264e-23
CRNDE	1.81032	9.58041	3.00597e-30	6.58308e-28
AL354919.2	2.22599	9.38297	5.17713e-25	6.18432e-23
AGAP2-AS1	2.37928	9.99771	2.4754e-36	1.62634e-33
HOTAIRM1	2.70366	9.54491	2.92995e-43	3.84995e-40
MEOX2-AS1	3.4047	9.49299	9.48771e-34	3.11671e-31
H19	3.7855	10.1315	2.64761e-25	3.86551e-23

[truncated: 3 more sheets: Table S11, Table S12, Table S13]
